# Supplementary material for: Osterix promotes the migration and angiogenesis of breast cancer by upregulation of S100A4 expression
Source: J Cell Mol Med. 2018 Nov 18;23(2):1116–27. doi: 10.1111/jcmm.14012 (PMC6349213; doi:10.1111/jcmm.14012)
Supplement: Supplementary file 8 [file JCMM-23-1116-s008.xlsx]

## Sheet: Sheet1
Clinicopathological features of breast cancer tissues
NO.	Sex	Age	Pathological Type	Tumor Size(cm)	HER2 Status	ER Status	PR Status
1	Female	49	invasive ductal carcinoma	2 × 1.5	++	-	-
2	Female	57	intraductal carcinoma	2.5	+	++	+
3	Female	40	invasive ductal carcinoma	1.5	-	+	+
4	Female	71	intraductal carcinoma	2.5	+	+++	+++
5	Female	48	intraductal carcinoma	1.2	++-+++	++	++
6	Female	56	intraductal carcinoma	2.5	+	+	+
7	Female	51	invasive ductal carcinoma	2	++	+	+
8	Female	47	invasive ductal carcinoma	2.5 × 1.5	--+/-	+	+/-
9	Female	58	invasive ductal carcinoma	5.5 × 3.5 × 4	-	+	+
10	Female	71	invasive ductal carcinoma	2 × 1.5 × 1	-	++	+-++
11	Female	39	invasive ductal carcinoma	1.5 × 1	+	+	+
12	Female	54	invasive ductal carcinoma	2.5	+	-	-
13	Female	53	infiltrating lobular carcinoma	3 × 2	-	+	+
14	Female	51	invasive ductal carcinoma	2	+	-	-
15	Female	61	invasive ductal carcinoma	3 × 2	+	+	+
16	Female	46	invasive ductal carcinoma	2 × 1.5	+	+	+
17	Female	39	invasive ductal carcinoma	1 × 0.8	+	+	++
18	Female	55	invasive ductal carcinoma	2.5	++	-	-
19	Female	60	infiltrating lobular carcinoma	2.5 × 2 × 1.5	-	+	-
20	Female	71	infiltrating lobular carcinoma	1.5	++	++	-
21	Female	56	invasive ductal carcinoma	1.6	-	++	+
22	Female	43	invasive ductal carcinoma	1.5 × 1	++	+	-
23	Female	40	infiltrating lobular carcinoma	2	+	+ 70%	++ 80%
24	Female	48	invasive ductal carcinoma	1.7	+	-	-
25	Female	54	invasive ductal carcinoma	3	+	+ 40%	+
26	Female	47	invasive ductal carcinoma	3 × 2	+	+	+
27	Female	30	invasive ductal carcinoma	2.5	-	-	-
28	Female	58	invasive ductal carcinoma	2.5	+	+++	++
29	Female	45	invasive ductal carcinoma	2	-	-	-
30	Female	59	invasive ductal carcinoma	1.5	+	++ 80%	++ 55%
31	Female	43	invasive ductal carcinoma	2.5	+	+++	+++
32	Female	56	invasive ductal carcinoma	2	-	++ 90%	++ 80%
33	Female	47	invasive ductal carcinoma	2.5 × 1.5	-	+	+
34	Female	61	invasive ductal carcinoma	1	+	+	-
35	Female	55	invasive ductal carcinoma	2.5	++	-	-
36	Female	80	intraductal carcinoma	4 × 2.5	+	+	+
37	Female	48	invasive ductal carcinoma	1.2	+	+	+
38	Female	56	invasive ductal carcinoma	4 × 2	+	-	-
39	Female	42	invasive ductal carcinoma	1 × 1	+	++-+++	+++
40	Female	64	infiltrating lobular carcinoma	2	-	+	-
41	Female	85	invasive ductal carcinoma	2.5	+	+ 70%	++ 85%
42	Female	45	invasive ductal carcinoma	1 × 0.8	+	++ 80%	++ 90%
43	Female	66	invasive ductal carcinoma	3 × 2.5	+	-	-
44	Female	70	invasive ductal carcinoma	1	-	+++	+-++
45	Female	51	intraductal carcinoma	3.1	+	-	-
46	Female	53	invasive ductal carcinoma	1.5 × 1 × 1	+	+++	++
47	Female	89	invasive ductal carcinoma	0.6 × 0.5	+	+	-
48	Female	58	invasive ductal carcinoma	2.5	+++	-	--+
49	Female	46	invasive ductal carcinoma	2	+	+	+
50	Female	51	invasive ductal carcinoma	1.5	+	+	+
51	Female	59	invasive ductal carcinoma	1.5	-	+	+
52	Female	42	invasive ductal carcinoma	4 × 2 × 2	-	+	+
53	Female	55	invasive ductal carcinoma	1.5	+	+++	+
54	Female	44	invasive ductal carcinoma	3 × 1.2 × 1	++	-	-
55	Female	59	invasive ductal carcinoma	4 × 3	+	+	-
56	Female	57	invasive ductal carcinoma	1.8	+	++ 80%	-
57	Female	43	invasive ductal carcinoma	1 × 1	+	-	-
58	Female	44	invasive ductal carcinoma	1.5 × 2	+-++	+	+
59	Female	58	invasive ductal carcinoma	1.2	-	+	-
60	Female	39	invasive ductal carcinoma	1	+	+	--+
61	Female	57	intraductal carcinoma	1.5 × 1	+	-	-
62	Female	46	invasive ductal carcinoma	2 × 1.5 × 1.5	-	-	-
63	Female	50	invasive ductal carcinoma	2.5 × 2 × 2	++	+	+
64	Female	56	invasive ductal carcinoma	1 × 1	-	+	+
65	Female	55	invasive ductal carcinoma	1.5	-	+	+
66	Female	62	invasive ductal carcinoma	2.5 × 2.5 × 2	-	+++	++
67	Female	83	invasive ductal carcinoma	1.5 × 1.5 × 1	-	++	-
68	Female	48	invasive ductal carcinoma	4 × 3 × 2	-	+	+
69	Female	57	invasive ductal carcinoma	1.5 × 1 × 0.5	-	-	-
70	Female	36	invasive ductal carcinoma	2.2 × 1.8	-	+	+
71	Female	40	invasive ductal carcinoma	1.6	+-++	-	-
72	Female	45	invasive ductal carcinoma	2 × 1	-	+	+
73	Female	58	invasive ductal carcinoma	0.5 × 0.8 × 0.3	+	++ 80%	++ 70%
74	Female	79	invasive ductal carcinoma	2	-	-	-
75	Female	38	invasive ductal carcinoma	1.5 × 1	-	+	+
76	Female	61	invasive ductal carcinoma	1.5 × 0.8 × 0.5	+	++	-
77	Female	54	invasive ductal carcinoma	2.5	+/-	-	+ 10%
78	Female	43	intraductal carcinoma	1.5	-	+	+
79	Female	41	invasive ductal carcinoma	1	-	+	+
80	Female	36	invasive ductal carcinoma	2.5 × 2	-	-	-
81	Female	52	invasive ductal carcinoma	1.5 × 0.5	+	-	-
82	Female	48	invasive ductal carcinoma	1.5 × 1 × 1	++	+++	+++
83	Female	40	invasive ductal carcinoma	0.5	+	+	+
84	Female	71	invasive ductal carcinoma	3 × 2	+	+	+
85	Female	41	invasive ductal carcinoma	0.5 × 0.3 × 0.2	++-+++	-	-
86	Female	48	invasive ductal carcinoma	2.5	+	-	-
87	Female	46	invasive ductal carcinoma	3 × 2	+	+++	+++
88	Female	48	invasive ductal carcinoma	4 × 2	+-++	+-++	+-++
89	Female	64	invasive ductal carcinoma	0.7 × 0.6	+-++	-	-
90	Female	33	invasive ductal carcinoma	1.6	-	+	+
91	Female	63	invasive ductal carcinoma	0.5 × 1	++	-	-
92	Female	51	invasive ductal carcinoma	0.1 × 0.5	+-++	-	-
93	Female	58	invasive ductal carcinoma	4 × 3 × 1	-	-	-
94	Female	71	invasive ductal carcinoma	1.5 × 1	+	+	+
95	Female	58	invasive ductal carcinoma	1.3 × 1	+	-	-
96	Female	45	invasive ductal carcinoma	2.5 × 1.5 × 0.2	++	-	-
97	Female	48	invasive ductal carcinoma	4 × 3.5 × 1	+	+	-
98	Female	41	invasive ductal carcinoma	1	-	+	+
99	Female	51	invasive ductal carcinoma	1.5 × 1.5 × 1	+	+	++
100	Female	47	invasive ductal carcinoma	3 × 2.5 × 2.5	-	++-+++	++
101	Female	62	invasive ductal carcinoma	2.5 × 2.5 × 2	+	-	-
102	Female	57	invasive ductal carcinoma	1.8 × 1.5	++	+++	-
103	Female	40	invasive ductal carcinoma	2.5 × 2	+	-	-
104	Female	55	invasive ductal carcinoma	1	+	-	-
105	Female	61	invasive ductal carcinoma	1.6	+	+	-
106	Female	56	intraductal carcinoma	2	+	-	-
107	Female	69	invasive ductal carcinoma	2.5 × 2	+	+	+
108	Female	56	invasive ductal carcinoma	2 × 1.5	-	++-+++	-
109	Female	37	invasive ductal carcinoma	1.5 × 1 × 1.5	++	+++	+++
110	Female	58	invasive ductal carcinoma	1 × 0.6	+	++-+++	++
111	Female	60	invasive ductal carcinoma	1.5 × 1.2	++	+++	++-+++
112	Female	43	invasive ductal carcinoma	1.6	+	++	++
