# Supplementary material for: Osterix promotes the migration and angiogenesis of breast cancer by upregulation of S100A4 expression
Source: J Cell Mol Med. 2018 Nov 18;23(2):1116–27. doi: 10.1111/jcmm.14012 (PMC6349213; doi:10.1111/jcmm.14012)
Supplement: Supplementary file 9 [file JCMM-23-1116-s009.xlsx]

## Sheet: 1. Proteins identified by MS
Proteins identified by Mass Spectrometry in shCtrl and shOsx-2 cells
Protein ID	Gene name	shCtrl	shCtrl	shOsx-2	shOsx-2	Average (shCtrl)	Average (ShOsx-2)	shOsx-2/shCtrl	P value
A0AVT1	UBA6	1.48302294549	1.43510597023	0.857471007143	0.834582082476	1.45906	0.846027	0.579842	0.00187062
Q8TDD2	SP7 (OSX)	0.0686727307351	0.05025435872	0.01903028124	0.012683871214	0.0594635	0.0158571	0.266669	5.23157e-06
A2RTX5	TARSL2	3.08847552698	3.10347940858	0.123198570474	0.131309231567	3.09598	0.127254	0.041103	8.25159e-06
A4D2Q0	UNC84A	0.939984256234	0.941145877616	1.43922750021	1.49915867721	0.940565	1.46919	1.56203	0.00319905
A6NJT0	UNCX	1.04651879112	1.01387028278	0.586433246224	0.619909641129	1.03019	0.603171	0.585493	0.00298441
A6NJZ9	NOC3L	0.595278638481	0.719723606484	1.23326537164	1.13789377544	0.657501	1.18558	1.80316	0.0213349
A6NN80	ANXA6	0.929962730589	0.893891123624	0.363105319461	0.33563409762	0.911927	0.34937	0.383112	0.00162008
A6PVN5	PPP2R4	0.949241348479	1.04664692094	0.649932978426	0.617341186107	0.997944	0.633637	0.634942	0.0192994
A8MT65	ZNF891	0.780392428503	0.740757930873	1.30030619966	1.35015119624	0.760575	1.32523	1.7424	0.0031648
B1AKJ5	NRD1	1.3242575935	1.29307816359	0.825101517733	0.854114447391	1.30867	0.839608	0.641575	0.00205475
B3KQV7	SLC29A1	0.497011996134	0.432363740932	1.01345979742	0.909979383593	0.464688	0.96172	2.0696	0.0147338
B4DHT5	ACSF2	1.39997363033	1.28273482728	0.790163905105	0.722162790729	1.34135	0.756163	0.563731	0.0131463
B4DTG2	EEF1G	1.3212899983	1.28537818799	0.735808953158	0.752273300693	1.30333	0.744041	0.570875	0.00124503
B5MBX0	CDCA5	0.711057942356	0.597325331418	0.99685749425	1.08972801318	0.654192	1.04329	1.59478	0.0338062
C9JIF9	APEH	1.13884573101	1.07543911145	0.388492908383	0.318549318355	1.10714	0.353521	0.31931	0.0039002
E7ESA6	PTK2	1.72387001633	1.69850415728	0.954186863404	0.892106038263	1.71119	0.923146	0.539477	0.00180564
E7ESI6	TXNRD1	2.0294151516	2.22474645934	0.853352123372	0.737624094664	2.12708	0.795488	0.373981	0.00718952
E7EU23	GDI2	1.04359366677	1.0237314985	0.682056483345	0.677970399166	1.03366	0.680013	0.657868	0.000820946
E7EUC7	UGP2	1.26925630566	1.16927647472	0.442823457839	0.430680021617	1.21927	0.436752	0.358209	0.00411578
E7EVA0	MAP4	1.66882615983	1.59856878169	0.843375769813	0.839197329472	1.6337	0.841287	0.514959	0.00196641
E9PEJ6	ATP11A	0.13453717074	0.124132708294	0.567713344673	0.566414145462	0.129335	0.567064	4.38446	0.000143415
E9PK25	CFL1	1.24436978274	1.30814846039	0.706776814199	0.674683049027	1.27626	0.69073	0.541214	0.00369663
E9PKU7	GANAB	0.868190725076	0.90225141254	0.39734487147	0.518589078939	0.885221	0.457967	0.517348	0.0210379
E9PRY8	EEF1D	1.51989497594	1.54306372553	0.940231679618	0.93509391305	1.53148	0.937663	0.61226	0.000399051
F5H2A4	HMGA2	0.558160394452	0.70502019512	2.64740109457	2.85943287874	0.63159	2.75342	4.3595	0.00367374
F5H7K4	NCEH1	1.08720976321	0.980801561364	1.57583851172	1.52903305571	1.03401	1.55244	1.50138	0.0123376
F5HFY4	NAP1L4b	1.15431776167	1.09700740646	0.723024746538	0.761414423476	1.12566	0.74222	0.659362	0.0079938
F8VS60	HCCR	1.19685874591	1.41826721659	0.194789427233	0.244070966432	1.30756	0.21943	0.167816	0.0106895
F8VX04	SLC38A1	0.618256564665	0.709993821022	1.10102057057	1.07181726191	0.664125	1.08642	1.63586	0.0127455
F8W0W8	PPP1CC	1.05070297196	1.07703211425	1.76749453613	1.61147546834	1.06387	1.68949	1.58806	0.0156173
F8WCF6	ARPC4	1.2542175079	1.16249665954	0.677980973911	0.661499083431	1.20836	0.66974	0.554257	0.00740075
F8WCY5	RCN2	0.642357044883	0.599324108691	1.09092369204	1.04314101218	0.620841	1.06703	1.71869	0.00515238
G3V2F7	TMEM189	1.1192521133	1.05409766035	0.711616682678	0.678116973058	1.08667	0.694867	0.639443	0.00862785
G3V5Z7	PSMA6	1.29236847942	1.25336409558	0.789269878525	0.77162697936	1.27287	0.780448	0.613143	0.00188415
G3XAD8	STIP1	1.22790580129	1.23467468591	0.684377340989	0.682032695115	1.23129	0.683205	0.554869	4.27033e-05
G8JLB2	XPNPEP1	1.67390307195	1.65575154846	0.761036500827	0.922555459436	1.66483	0.841796	0.505636	0.00960969
H0UI06	COX7A2	1.18428623169	1.14885917117	0.693142460932	0.638997116303	1.16657	0.66607	0.570963	0.00415238
H0YBZ2	CD74	2.07020846331	1.64668521617	0.676113781585	0.687716062704	1.85845	0.681915	0.366927	0.030924
H0YI09	METTL7A	1.2256010265	1.27234757158	0.561549401955	0.460687003678	1.24897	0.511118	0.40923	0.00562708
H0YL33	ANXA2	2.17561626752	1.89216540659	0.454412045293	0.464578332847	2.03389	0.459495	0.225919	0.0080164
H0YMD1	LDLR	1.14583707359	1.1998150571	1.78465175876	1.9240663527	1.17283	1.85436	1.5811	0.0118166
H7BYH1	C21orf33	0.73617928827	0.76252532307	1.22142059817	1.19385257259	0.749352	1.20764	1.61157	0.0017264
H7BZT4	Uncharacterized protein	1.37240328299	1.32139517097	0.89451994453	0.744114716796	1.3469	0.819317	0.608299	0.0219132
H7C2N1	PTMA	1.1148831125	1.07894724489	0.659570988977	0.638522826846	1.09692	0.649047	0.591702	0.0021547
J3KQ18	DDT	1.1676024185	1.14728263972	0.48347417146	0.507779425277	1.15744	0.495627	0.428209	0.000572361
J3KR44	OTUB1	1.26103808294	1.28323448934	0.802833540889	0.54907268439	1.27214	0.675953	0.531353	0.0427351
J3QK90	NSFL1C	1.26581018763	1.33628837119	0.788018178326	0.757050984673	1.30105	0.772535	0.593778	0.0052621
J3QRS3	MYL12A	1.4237905338	1.42338331836	0.93990472092	0.950211587021	1.42359	0.945058	0.663857	0.000116139
J3QTA6	CHCHD6	1.38058033679	1.15764837573	0.644400068763	0.702138080727	1.26911	0.673269	0.530503	0.0353738
K7ELJ7	CAPNS1	1.32061464208	1.3941232886	0.71477404583	0.750466621735	1.35737	0.73262	0.539736	0.00424978
M0QXB4	COPE	1.01159958381	0.941619301089	0.624587832119	0.557575049236	0.976609	0.591081	0.605238	0.0154262
M0QZD8	LOC388210	2.38576571059	2.11100134275	1.17506566378	0.894344534667	2.24838	1.03471	0.4602	0.025202
O00154	ACOT7	1.41839643961	1.31091528333	0.773626187569	0.735639091205	1.36466	0.754633	0.552984	0.00861764
O00170	AIP	1.52811614467	1.50980810467	0.675461455552	0.669923949967	1.51896	0.672693	0.442863	0.000127685
O00193	SMAP	1.37454440688	1.429232242	0.50747839757	0.436632550481	1.40189	0.472055	0.336728	0.00230808
O00203	AP3B1	1.44343005866	1.83145973854	0.419087834614	0.621091296932	1.63744	0.52009	0.317623	0.0362501
O00299	CLIC1	1.41312904108	1.3584061507	0.837116547359	0.868692860091	1.38577	0.852905	0.615475	0.00349607
O00505	KPNA3	1.0648151309	1.07640797886	0.598332044071	0.747081970908	1.07061	0.672707	0.628339	0.033399
O00541	PES1	0.733128611007	0.742722292541	1.13727838141	1.10680301359	0.737925	1.12204	1.52053	0.00172515
O00622	CYR61	0.678090973798	0.639753514905	2.00331748453	1.94145548639	0.658922	1.97239	2.99335	0.000766667
O14530	TXNDC9	1.15350507503	1.172428036	0.700292134881	0.700051444354	1.16297	0.700172	0.602057	0.000417772
O14818	PSMA7	1.22172633787	1.14390268577	0.726070109409	0.699108798914	1.18281	0.712589	0.602452	0.00758257
O14929	HAT1	1.14873446873	1.27083857684	0.787806438197	0.807498061021	1.20979	0.797652	0.659333	0.0217822
O15143	ARPC1B	1.13222236487	1.23337404954	0.782503786133	0.761151181442	1.1828	0.771827	0.652544	0.0154539
O15144	ARPC2	1.32281315834	1.29132556067	0.642533539529	0.672519307671	1.30707	0.657526	0.503054	0.0011184
O15145	ARPC3	1.25592943823	1.26328684981	0.687952674042	0.668266831099	1.25961	0.67811	0.53835	0.000326379
O15355	PPM1G	1.25720231166	1.14511784417	0.563343792187	0.546202088886	1.20116	0.554773	0.461864	0.00760519
O15511	ARPC5	1.25387004212	1.22951821609	0.653816570962	0.674817997706	1.24169	0.664317	0.535009	0.000774581
O43187	IRAK2	1.83286492031	1.88145653928	1.27854487818	1.1443108975	1.85716	1.21143	0.652301	0.0119995
O43592	XPOT	0.949769799885	0.924278306598	0.59415971333	0.404357533892	0.937024	0.499259	0.532813	0.0446627
O43676	NDUFB3	1.50883227022	1.32089347482	0.880839250006	0.772158904842	1.41486	0.826499	0.584155	0.0323934
O43776	NARS	1.31145866102	1.13386898814	0.744702730166	0.835194778007	1.22266	0.789949	0.646088	0.0491634
O60566	BUB1B	3.33414452618	2.36356190232	0.54510049092	0.658557994755	2.84885	0.601829	0.211253	0.0441716
O60674	JAK2	0.166540576283	0.076057366182	0.386939381101	0.453762677849	0.121299	0.420351	3.46541	0.0335969
O60725	ICMT	0.59500253341	0.479764067045	0.903809023884	0.923918209835	0.537383	0.913864	1.70058	0.0232965
O60749	SNX2	1.1863782536	1.23155782314	0.657578234801	0.454510723271	1.20897	0.556044	0.459933	0.0244522
O60763	USO1	1.13242099519	1.08564752196	0.742664957265	0.73042618726	1.10903	0.736546	0.664132	0.00418544
O60925	PFDN1	1.33084654798	1.3395832299	0.782079248724	0.72163920485	1.33521	0.751859	0.5631	0.0027285
O75083	WDR1	1.58019254285	1.56896379566	0.993448500683	0.988303168095	1.57458	0.990876	0.629296	0.000111924
O75312	ZNF259	1.25715074581	1.28462112673	0.678928102542	0.702703826696	1.27089	0.690816	0.54357	0.000979229
O75380	NDUFS6	1.36733700056	1.14477443979	0.70620708517	0.715414246466	1.25606	0.710811	0.565907	0.0392834
O75976	CPD	1.90349220346	1.90815801232	1.03417391625	1.07297389329	1.90583	1.05357	0.552818	0.000525243
O94808	GFPT2	0.111614237826	0.112300770958	0.683011136675	0.658968978173	0.111958	0.67099	5.99326	0.000462451
O94855	SEC24D	1.53008795175	1.56035366509	0.619266996979	0.50938816967	1.54522	0.564328	0.365208	0.00335809
O94900	TOX	1.21276936995	1.3185502088	0.226390270586	0.40410087391	1.26566	0.315246	0.249076	0.0116314
O95169	NDUFB8	1.1992358149	1.3252362211	0.847341746721	0.772719360354	1.26224	0.810031	0.641743	0.0252293
O95373	IPO7	1.29327999397	1.41015125011	0.906479179542	0.88229892416	1.35172	0.894389	0.66167	0.0166029
O95394	PGM3	1.42706706207	1.25315441019	0.892768138649	0.86090583097	1.34011	0.876837	0.654302	0.0345383
O95478	NSA2	0.678050228916	0.700901736319	1.15280465681	1.17917155029	0.689476	1.16599	1.69112	0.00133769
O95747	OXSR1	1.69672874016	1.59138141441	0.915627904728	0.870287495476	1.64406	0.892958	0.543143	0.00577859
O95810	SDPR	1.3779860125	1.2613157753	0.478163713882	0.556209737926	1.31965	0.517187	0.391912	0.00756267
P00338	LDHA	1.29096089333	1.34433338254	0.649198296055	0.61308731633	1.31765	0.631143	0.478992	0.00219555
P00403	MT-CO2	1.11423959274	1.09922170942	0.727041672735	0.726280354425	1.10673	0.726661	0.656583	0.000391103
P00441	SOD1	1.21660125007	1.10027156976	0.614906847121	0.59079781562	1.15844	0.602852	0.520402	0.0112387
P00492	HPRT1	1.18547444402	1.09231339387	0.656459296001	0.691752980577	1.13889	0.674106	0.591895	0.0112912
P00558	PGK1	1.44589519167	1.47777190175	0.742027051959	0.753414839399	1.46183	0.747721	0.511495	0.000561245
P00749	PLAU	0.613798947482	0.61807248112	1.79105494136	1.81580946349	0.615936	1.80343	2.92796	0.000111858
P01903	HLA-DRA	2.47008460734	2.3229753769	0.362496019446	0.378892258845	2.39653	0.370694	0.15468	0.001332
P02649	APOE	0.617858640556	0.760313390533	1.37659643274	1.27774225393	0.689086	1.32717	1.92599	0.017965
P02751	FN1	2.15685124924	2.29535037978	1.11365849491	1.17319316575	2.2261	1.14343	0.513645	0.00481206
P02786	TFRC	0.943004710204	0.915106717956	1.46150549653	1.45215141773	0.929056	1.45683	1.56807	0.000776169
P02794	FTH1	1.73015325308	1.67315581281	0.940085999904	0.934323690767	1.70165	0.937205	0.550761	0.00140106
P04066	FUCA1	1.90047239845	2.03963800854	1.11437287128	1.13473851899	1.97006	1.12456	0.570824	0.00684702
P04075	ALDOA	0.833704906874	0.849272146372	0.419384651321	0.464383221989	0.841489	0.441884	0.525122	0.00353074
P04080	CSTB	1.0528267854	1.1482369411	0.651232568766	0.670843552506	1.10053	0.661038	0.600653	0.0120582
P04083	ANXA1	2.27159818417	2.32033428653	1.13891099599	1.15106605315	2.29597	1.14499	0.498696	0.000475779
P04114	APOB	0.524298977119	0.736293111707	1.43922505093	1.29169562987	0.630296	1.36546	2.16638	0.0294975
P04155	TFF1	0.178827672198	0.156484070601	0.0633357405737	0.0883239004812	0.167656	0.0758298	0.452294	0.0317373
P04406	GAPDH	0.97002910489	0.98441600256	0.488357045714	0.437576015051	0.977223	0.462967	0.473758	0.00262303
P04440	HLA-DPB1	2.34227724914	2.64344063763	0.649243375853	0.588970727219	2.49286	0.619107	0.248352	0.00665008
P04792	HSPB1	0.402567201656	0.40884856621	0.258758422943	0.229323692656	0.405708	0.244041	0.601519	0.00855379
P05161	ISG15	2.2207169404	2.72408681663	0.746168027326	0.761299476387	2.4724	0.753734	0.304859	0.0207973
P05455	SSB	1.33729123608	1.30322477466	0.777825090508	0.769651847739	1.32026	0.773738	0.586051	0.0010257
P06703	S100A6	2.12676319106	2.34541188195	1.02092099794	1.00915408316	2.23609	1.01504	0.453935	0.00794372
P06733	ENO1	1.49025317079	1.37573397629	0.62196182266	0.670677815926	1.43299	0.64632	0.451028	0.00619855
P06744	GPI	0.957481907639	0.967234635052	0.584300674367	0.597635902248	0.962358	0.590968	0.614083	0.000494346
P07099	EPHX1	1.86728120091	1.82939544116	1.07978273749	1.07609803945	1.84834	1.07794	0.583194	0.000609752
P07108	DBI	0.663212792696	0.745641200333	0.415069948094	0.381842469994	0.704427	0.398456	0.565646	0.0204477
P07195	LDHB	1.70579229775	1.50809358193	0.988847341368	0.992041419172	1.60694	0.990444	0.616353	0.0247644
P07339	CTSD	1.06072394353	1.0380856043	0.475460946946	0.449661780085	1.0494	0.462561	0.440785	0.000854118
P07384	CAPN1	1.02487400961	1.06857598636	0.480652661858	0.557309850457	1.04672	0.518981	0.495814	0.00691663
P07737	PFN1	1.3844749155	1.38449271986	0.796659666185	0.831179714103	1.38448	0.81392	0.587887	0.000913857
P07996	THBS1	1.12562444194	1.10543717381	2.54183968337	2.6473565928	1.11553	2.5946	2.32589	0.00131632
P08243	ASNS	1.40272270411	1.38971074834	0.514887676732	0.542392053923	1.39622	0.52864	0.378623	0.000307356
P08571	CD14	2.28286006852	1.91813328962	1.08989980251	0.889657533518	2.1005	0.989779	0.471212	0.0333377
P08648	ITGA5	1.02951570379	1.0747746866	1.65457061927	1.65679803419	1.05215	1.65568	1.57363	0.00140628
P08729	KRT7	2.39243456689	2.33721535689	1.46771855619	1.49360219173	2.36482	1.48066	0.626118	0.00118725
P08758	ANXA5	1.71625979862	1.71993538952	1.03274224325	1.00159071494	1.7181	1.01717	0.592031	0.000500295
P09104	ENO2	1.94137377357	1.78490652575	1.11811404925	0.982690615665	1.86314	1.0504	0.563781	0.0158233
P09110	ACAA1	1.37014221039	1.35468400453	0.681023268761	0.741829813725	1.36241	0.711427	0.522181	0.00231411
P09211	GSTP1	1.75502483794	1.74737659778	0.919955840912	0.94271557715	1.7512	0.931336	0.531827	0.000214346
P09525	ANXA4	0.884611609926	0.940806209085	0.441147868971	0.513376552908	0.912709	0.477262	0.522907	0.0108624
P09601	HMOX1	0.404741671459	0.37052622294	1.30372057716	1.28753927037	0.387634	1.29563	3.34241	0.000434104
P10124	SRGN	0.257411669774	0.297812296519	1.4448811581	1.31835665172	0.277612	1.38162	4.9768	0.00359883
P10412	HIST1H1E	0.673691187073	0.672049703242	1.77972331067	1.70761294589	0.67287	1.74367	2.59139	0.00113242
P10599	TXN	1.2540188561	1.24994986546	0.796110606701	0.871785665472	1.25198	0.833948	0.666101	0.00811632
P10606	COX5B	1.00961359786	0.989392664592	0.579396292313	0.617698183549	0.999503	0.598547	0.598845	0.00290446
P10768	ESD	0.92863505724	1.09530101442	0.517161452718	0.30846536873	1.01197	0.412813	0.407931	0.0462562
P11216	PYGB	1.13524545244	1.04530988053	0.692794715137	0.678250222935	1.09028	0.685522	0.62876	0.0124301
P11413	G6PD	0.658040582281	0.647955417363	0.293503350122	0.247475307148	0.652998	0.270489	0.414227	0.00377229
P11498	PC	1.30004122139	1.28260388563	0.821592094749	0.801290475356	1.29132	0.811441	0.62838	0.000776624
P11766	ADH5	1.18675003228	1.27536523741	0.740390699068	0.7059605036	1.23106	0.723176	0.587443	0.00864629
P12004	PCNA	1.33549376268	1.29833255961	0.798454185092	0.823602300854	1.31691	0.811028	0.615856	0.00196103
P12081	HARS	1.16089696733	1.16103281383	0.611007328712	0.628415569162	1.16096	0.619711	0.53379	0.000258527
P13489	RNH1	1.6057275809	1.54008618887	0.769164093041	0.778770901914	1.57291	0.773967	0.492062	0.0017193
P13761	HLA-DRB1	2.84365381919	3.05699798967	0.341323153825	0.275956770068	2.95033	0.30864	0.104612	0.00177888
P13796	LCP1	0.238846374389	0.154386300659	2.74612226008	2.49345629104	0.196616	2.61979	13.3244	0.00300819
P13995	MTHFD2	0.442812209462	0.571253637867	0.889941334838	0.869476878229	0.507033	0.879709	1.73501	0.0291254
P14209	CD99	0.517435547095	0.52200500662	0.87138977779	0.825665089527	0.51972	0.848527	1.63266	0.00484739
P14618	PKM	1.27956500749	1.21334693083	0.619396109169	0.612095237989	1.24646	0.615746	0.493997	0.00277759
P14927	UQCRB	1.08328812212	1.07655330523	0.705566824917	0.696769791681	1.07992	0.701168	0.649278	0.000213843
P15104	GLUL	0.919433886161	0.851687850577	0.62647483403	0.494685851171	0.885561	0.56058	0.633023	0.0482469
P15121	AKR1B1	2.60452951126	2.43581381638	1.66408438253	1.59497596432	2.52017	1.62953	0.646595	0.0103145
P15311	EZR	1.07196960624	1.01132822868	0.687998970854	0.664329585055	1.04165	0.676164	0.649129	0.0078378
P15407	FOSL1	0.920640221738	0.950831268518	1.56164261692	1.47700379617	0.935736	1.51932	1.62367	0.00587547
P15531	NME1	0.907072473825	0.99379216932	0.550939189367	0.492294695444	0.950432	0.521617	0.548821	0.0145751
P15954	COX7C	1.12198492632	1.07138626282	0.668454172275	0.681842296889	1.09669	0.675148	0.615626	0.00383206
P16144	ITGB4	0.939834454644	0.927251279392	1.75088936777	1.62716099506	0.933543	1.68903	1.80926	0.00670676
P16152	CBR1	1.39242817241	1.4535670843	0.788357505782	0.809999715275	1.423	0.799179	0.561616	0.00269136
P16403	HIST1H1C	0.561851010017	0.538800616074	1.69189473764	1.69615656632	0.550326	1.69403	3.07822	0.000105003
P16949	STMN1	1.66613686187	1.60769436915	0.761946078383	0.799345048028	1.63692	0.780646	0.4769	0.00163748
P17174	GOT1	1.12081243123	1.13926963995	0.653362887616	0.670593686995	1.13004	0.661978	0.5858	0.000726751
P17931	LGALS3	1.16520994832	1.18022214446	0.775570392614	0.73749822354	1.17272	0.756534	0.645113	0.00240869
P18085	ARF4	1.41398971362	1.33371838364	0.859867894311	0.886319907899	1.37385	0.873094	0.635507	0.00704634
P18206	VCL	1.59087823007	1.57666839056	0.969025338638	1.00338709753	1.58377	0.986206	0.622694	0.000966605
P18669	PGAM1	1.36583920371	1.26914379623	0.739114380093	0.730213790732	1.31749	0.734664	0.557623	0.00686821
P20618	PSMB1	1.23489775233	1.15004666891	0.755349832083	0.805354191711	1.19247	0.780352	0.654398	0.0139794
P20962	PTMS	1.14410552887	1.00357451886	0.53676675403	0.645181042294	1.07384	0.590974	0.550337	0.0321575
P21266	GSTM3	1.37845792296	1.34867592154	0.670083986146	0.764393243959	1.36357	0.717239	0.526002	0.00580274
P21397	MAOA	0.453646546465	0.343207387862	2.73945124903	3.3209076065	0.398427	3.03018	7.60536	0.0124089
P21399	ACO1	1.57029903509	1.68954976481	0.882195150938	0.543446536151	1.62992	0.712821	0.437334	0.0362627
P21980	TGM2	2.16083112475	2.07110900331	1.02292574114	1.03364929085	2.11597	1.02829	0.485965	0.00172097
P22234	PAICS	1.24351014392	1.24473704607	0.684891913355	0.732631185756	1.24412	0.708762	0.569687	0.00198331
P22314	UBA1	1.38853157002	1.36013464821	0.645207808227	0.647720649227	1.37433	0.646464	0.470384	0.000383278
P22413	ENPP1	0.507772499669	0.513356825735	0.821662073231	0.847134833016	0.510565	0.834398	1.63427	0.00161726
P23229	ITGA6	0.913692987535	0.893766504663	1.58694601918	1.54002299649	0.90373	1.56348	1.73004	0.0014893
P23368	ME2	1.0784765074	1.10303550094	1.6397794479	1.69415025771	1.09076	1.66696	1.52827	0.00266936
P23381	WARS	1.26774819749	1.38626978682	0.660290800278	0.695379056425	1.32701	0.677835	0.510799	0.00894219
P23526	AHCY	0.964999202851	0.971330987751	0.621079865602	0.642118480382	0.968165	0.631599	0.652367	0.00106365
P24534	EEF1B2	1.43734336279	1.41759172988	0.789925868705	0.809659487209	1.42747	0.799793	0.560288	0.000494297
P25786	PSMA1	1.28433667815	1.21367904619	0.791306056489	0.79384729772	1.24901	0.792577	0.634565	0.00594542
P25787	PSMA2	1.44903321243	1.24628734001	0.69370618346	0.748367503808	1.34766	0.721037	0.535029	0.0269445
P25788	PSMA3	1.21578695485	1.17669122629	0.750838618529	0.720635549757	1.19624	0.735737	0.615042	0.00286498
P25789	PSMA4	1.19032807861	1.2877968639	0.742110682434	0.814248501301	1.23906	0.77818	0.628039	0.0168693
P26038	MSN	1.52191743213	1.42134515303	0.969224602132	0.94895100981	1.47163	0.959088	0.651717	0.00986887
P26447	S100A4	0.78774151067	0.853278	0.182346	0.178077	0.82051	0.180212	0.219634	0.00261981
P26639	TARS	1.70521740957	1.69548234051	1.0341009359	1.06033522989	1.70035	1.04722	0.615884	0.000458571
P27348	YWHAQ	0.948757155053	0.990861993976	0.63823998536	0.619389290418	0.96981	0.628815	0.64839	0.00454445
P27694	RPA1	1.40243025046	1.46298750308	0.917831105571	0.903877254297	1.43271	0.910854	0.635757	0.00352646
P28065	PSMB9	1.78632495895	1.63332519992	0.784628903897	0.768629344186	1.70983	0.776629	0.454216	0.00672513
P28066	PSMA5	1.09321997488	1.08824559139	0.730582910037	0.690399921887	1.09073	0.710491	0.651389	0.00282273
P29317	EPHA2	0.743465570878	0.721179262931	1.59252432326	1.65572219379	0.732322	1.62412	2.21777	0.00140862
P29401	TKT	1.48800315879	1.46817305233	0.511349119723	0.519251991039	1.47809	0.515301	0.348626	0.000122876
P30041	PRDX6	1.12476510806	1.11182540513	0.603399407654	0.558534239983	1.1183	0.580967	0.519511	0.00188258
P30086	PEBP1	1.05492014672	1.10222549402	0.646339441189	0.584544439216	1.07857	0.615442	0.570608	0.00698521
P30405	PPIF	0.737305647893	0.709847986079	1.32447802558	1.39294721387	0.723577	1.35871	1.87777	0.00335561
P30483	HLA-B	1.61609883558	1.54215467293	1.02535935484	1.03483602031	1.57913	1.0301	0.652321	0.00457765
P30566	ADSL	1.24414079758	1.34050221161	0.777900278398	0.76814791562	1.29232	0.773024	0.598167	0.00858458
P30626	SRI	1.53034245899	1.69878441306	0.504712753347	0.615891098295	1.61456	0.560302	0.34703	0.00903804
P30740	SERPINB1	1.76724743334	1.72653665734	0.720294282206	0.714956689716	1.74689	0.717625	0.410801	0.0003976
P30825	SLC7A1	0.871785147122	0.953871836141	1.53761360555	1.57115623158	0.912828	1.55438	1.70282	0.00474219
P31150	GDI1	1.13067886989	1.19288413013	0.699768124316	0.661955052963	1.16178	0.680862	0.58605	0.0056794
P31153	MAT2A	1.2629282966	1.14770926831	0.633301573872	0.608898099742	1.20532	0.6211	0.515299	0.0100078
P31939	ATIC	0.834508514664	0.777640635267	0.498363248139	0.530484095403	0.806075	0.514424	0.638184	0.0123063
P31946	YWHAB	1.22971680353	1.13471211834	0.676165427465	0.739856952416	1.18221	0.708011	0.598886	0.0142348
P32119	PRDX2	0.653515374757	0.67956182407	0.329588305069	0.427702743704	0.666539	0.378646	0.568077	0.0297048
P34932	HSPA4	1.16246273093	1.11822610516	0.673404703171	0.673700944352	1.14034	0.673553	0.590657	0.00223778
P35237	SERPINB6	1.30002451625	1.40753476722	0.828853137041	0.72393931264	1.35378	0.776396	0.573503	0.0165043
P35244	RPA3	1.41578783829	1.34229965354	0.819396363648	0.957256823571	1.37904	0.888327	0.644161	0.024414
P35579	MYH9	1.71116271024	1.73179053462	1.05701325852	1.06128707903	1.72148	1.05915	0.615257	0.000252808
P35606	COPB2	0.988173996974	0.918793715373	0.56320954854	0.475618267204	0.953484	0.519414	0.544754	0.0161662
P35610	SOAT1	0.866555731314	0.866623568819	1.60993224722	1.64455901654	0.86659	1.62725	1.87776	0.000517668
P36871	PGM1	1.67280315017	2.07756438124	0.932566075825	0.922851209588	1.87518	0.927709	0.494729	0.0427454
P37802	TAGLN2	1.62960319536	1.73391142133	0.867277189824	0.894450988645	1.68176	0.880864	0.523776	0.00449788
P37837	TALDO1	1.38928106738	1.36542739223	0.532931637963	0.545905380856	1.37735	0.539419	0.391634	0.000262423
P38432	COIL	0.662395150693	0.711047466223	1.00419861564	1.06848497414	0.686721	1.03634	1.50912	0.0130343
P39687	ANP32A	1.27977824557	1.18518556131	0.657234645865	0.641466250519	1.23248	0.64935	0.526864	0.00669342
P39748	FEN1	1.22370304401	1.14767049695	0.687888560087	0.719249373752	1.18569	0.703569	0.593385	0.0071971
P40121	CAPG	1.60712063477	1.42252751985	0.844349890694	0.900936511492	1.51482	0.872643	0.576069	0.0218594
P40261	NNMT	2.91826636559	3.18869226701	0.0	0.470584743573	3.05348	0.470585	0.154114	0.00914564
P40306	PSMB10	1.81377489269	1.98837709632	0.816497770949	1.1393779371	1.90108	0.977938	0.514413	0.037328
P40925	MDH1	1.00128631913	0.917957974711	0.495646642574	0.508887829203	0.959622	0.502267	0.523401	0.00840134
P41247	PNPLA4	1.22908558418	1.37234743235	0.515706546422	0.456678781353	1.30072	0.486193	0.373788	0.00892581
P42785	PRCP	1.24557047745	1.28039163296	0.740363350113	0.501683876166	1.26298	0.621024	0.491713	0.0335293
P43490	NAMPT	2.29389519951	2.52735813974	0.983472781997	0.959571399652	2.41063	0.971522	0.403016	0.00658286
P45974	USP5	1.01678970413	0.973557897932	0.59512335168	0.550960515833	0.995174	0.573042	0.575821	0.00531568
P46109	CRKL	1.20978923229	1.168303875	0.56343906952	0.761074962231	1.18905	0.662257	0.556965	0.0348306
P48201	ATP5G3	0.747038893613	0.766448231129	1.59689541756	1.60898708177	0.756744	1.60294	2.11821	0.000182525
P48444	ARCN1	1.15402578326	0.968272449631	0.586119924253	0.543414158779	1.06115	0.564767	0.532222	0.0349393
P48509	CD151	2.11927639197	1.7988523307	1.09075266897	1.07537942644	1.95906	1.08307	0.552849	0.031929
P48775	TDO2	0.14398785134	0.170621993406	0.654360223109	0.701738891738	0.157305	0.67805	4.31042	0.00271237
P49023	PXN	2.04062773658	2.05754794829	1.0550607439	0.890171340306	2.04909	0.972616	0.474658	0.00587528
P49321	NASP	1.78579250589	1.70335103179	1.06573475015	1.00862726458	1.74457	1.03718	0.594519	0.00498733
P49419	ALDH7A1	0.939455771343	0.92419392803	0.574399338665	0.569762994926	0.931825	0.572081	0.613936	0.000491116
P49720	PSMB3	1.35828241353	1.18752268282	0.726395563292	0.797363366317	1.2729	0.761879	0.598537	0.0312115
P49721	PSMB2	1.33349097417	1.28102432689	0.716600976687	0.72613674626	1.30726	0.721369	0.551818	0.00206464
P49770	EIF2B2	1.95566521355	2.40142183156	0.577319110482	0.253723523411	2.17854	0.415521	0.190734	0.0235454
P49773	HINT1	1.48210022959	1.46539121521	0.622653011306	0.577163923123	1.47375	0.599908	0.407064	0.000767997
P50402	EMD	1.11998785886	1.08451350696	0.706028511883	0.735132582995	1.10225	0.720581	0.653736	0.00359392
P50995	ANXA11	1.343617505	1.16170969323	0.692158823132	0.643324586494	1.25266	0.667742	0.533057	0.0249558
P51648	ALDH3A2	0.976758370892	0.904715774256	0.603261571164	0.591762747097	0.940737	0.597512	0.635153	0.0111072
P51659	HSD17B4	1.10184004811	1.07686165618	0.674691776436	0.645475437397	1.08935	0.660084	0.605942	0.00199854
P51858	HDGF	1.25462068078	1.30546113105	0.710083050791	0.711547919976	1.28004	0.710815	0.555307	0.00199
P52209	PGD	0.925583250823	0.931649992328	0.488710311951	0.491030723118	0.928617	0.489871	0.527527	5.47878e-05
P52788	SMS	1.41955544295	1.48298075365	0.746789782711	0.626471848422	1.45127	0.686631	0.473125	0.00781746
P52815	MRPL12	1.04721416809	1.07147373909	0.69497931329	0.673278028882	1.05934	0.684129	0.645804	0.00187605
P53396	ACLY	1.243692085	1.28311132488	0.660650893087	0.683595449833	1.2634	0.672123	0.531995	0.00148429
P53621	COPA	0.936930060015	0.936056686242	0.521555556108	0.531483533601	0.936493	0.52652	0.562225	0.000147707
P53801	PTTG1IP	0.708688257036	0.595619635993	1.61243024702	1.37074024058	0.652154	1.49159	2.28717	0.0243419
P53992	SEC24C	1.10863368604	1.04008349216	0.694807359466	0.657084618084	1.07436	0.675946	0.629162	0.00950496
P53999	SUB1	1.15124722639	1.06211348532	0.676803386609	0.658705468151	1.10668	0.667754	0.603385	0.0105648
P54577	YARS	1.41766486806	1.42201783127	0.86254741473	0.873535831099	1.41984	0.868042	0.611365	0.000114678
P54727	RAD23B	0.974480487968	0.998514482452	0.594675412053	0.64854006328	0.986497	0.621608	0.630116	0.00646912
P55085	F2RL1	0.829826330079	0.790172698165	1.65220651483	1.6446806979	0.81	1.64844	2.03512	0.000578827
P55786	NPEPPS	1.42153432318	1.32593511788	0.787982673238	0.814935029496	1.37373	0.801459	0.583416	0.00744701
P56270	MAZ	0.516206335622	0.428173164431	0.724573751685	0.797132501989	0.47219	0.760853	1.61133	0.0368993
P57088	TMEM33	0.633252574651	0.684520408222	1.25559966828	1.10751366463	0.658886	1.18156	1.79326	0.0217434
P60174	TPI1	1.06592408722	1.03058176123	0.617973885368	0.570648415748	1.04825	0.594311	0.566954	0.00420597
P61088	UBE2N	0.990310015817	1.02785940511	0.663914519682	0.635776616704	1.00908	0.649846	0.643995	0.00423802
P61158	ACTR3	1.24655697909	1.16724676394	0.692393248417	0.717377107913	1.2069	0.704885	0.584045	0.00678909
P61160	ACTR2	1.10284933646	1.09980547841	0.685857752369	0.589195183379	1.10133	0.637526	0.578871	0.0106958
P61758	VBP1	1.21653239151	1.20731977056	0.75491502218	0.751251885505	1.21193	0.753083	0.621394	0.000116694
P61769	B2M	1.48411376778	1.46474510422	0.718383127636	0.787651103434	1.47443	0.753017	0.510718	0.00247581
P62328	TMSB4X	2.0399961417	2.10468836303	0.906862602478	0.922636050252	2.07234	0.914749	0.441408	0.000826179
P62495	ETF1	0.996364292381	0.950491647486	0.415392096361	0.616005406405	0.973428	0.515699	0.529776	0.0469992
P62805	HIST1H4A	0.859031150157	0.84947028728	1.51036465965	1.5247226268	0.854251	1.51754	1.77646	0.000169042
P62937	PPIA	1.29440691076	1.24436185031	0.782557261998	0.86122838658	1.26938	0.821893	0.647474	0.01068
P62942	FKBP1A	1.2779712108	1.31167597417	0.83479743354	0.843043677629	1.29482	0.838921	0.647903	0.00144505
P63104	YWHAZ	1.38884515855	1.38382669384	0.758257602627	0.747479699541	1.38634	0.752869	0.543064	8.8049e-05
P63313	TMSB10	1.26362615625	1.2069029956	0.793279662344	0.679887634117	1.23526	0.736584	0.596296	0.0157789
P68036	UBE2L3	0.986884285822	0.974501053382	0.678948197766	0.533559503111	0.980693	0.606254	0.618189	0.0359309
P68104	EEF1A1	1.3574631225	1.41751536751	0.863920627361	0.756537824154	1.38749	0.810229	0.583954	0.0111667
P68402	PAFAH1B2	1.28943319908	1.01450424938	0.492103142345	0.350331323327	1.15197	0.421217	0.36565	0.0419949
P78371	CCT2	1.1175178696	1.12460143808	0.690105511824	0.796404239398	1.12106	0.743255	0.662993	0.0193048
P80723	BASP1	1.38010140474	1.37312314796	0.6874426909	0.695827061168	1.37661	0.691635	0.502418	6.33972e-05
Q00688	FKBP3	0.974097122597	0.971067994908	0.627743355452	0.667496984899	0.972583	0.64762	0.665877	0.00374196
Q01105	SET	1.37812970895	1.3569103155	0.661777766444	0.711155927526	1.36752	0.686467	0.501979	0.00155322
Q01459	CTBS	1.28122843998	1.25520669695	0.877967131629	0.811275614648	1.26822	0.844621	0.665991	0.00706479
Q01518	CAP1	1.42101803152	1.41006713138	0.908560280458	0.907976439479	1.41554	0.908268	0.64164	0.000116818
Q01813	PFKP	1.17338478243	1.1831181849	0.628983255891	0.632604773077	1.17825	0.630794	0.535364	8.99537e-05
Q02818	NUCB1	1.64933178668	1.74711360672	1.09280031452	1.11836869843	1.69822	1.10558	0.651024	0.00719275
Q04446	GBE1	2.08476090609	1.85901964698	0.669606235863	0.781845562524	1.97189	0.725726	0.368036	0.0100774
Q05D32	CTDSPL2	0.793718253614	0.716730964916	1.33054637922	1.29314369832	0.755225	1.31185	1.73703	0.00585947
Q06136	KDSR	0.939233594058	0.937150679831	1.31855250109	1.52750739004	0.938192	1.42303	1.51678	0.0434369
Q06323	PSME1	1.33272388135	1.3401875686	0.603783241545	0.603761785031	1.33646	0.603773	0.451771	2.59419e-05
Q06830	PRDX1	0.953225018487	0.93835194779	0.543785778439	0.546357900901	0.945788	0.545072	0.576315	0.000354514
Q07617	SPAG1	1.15555709298	1.03612170336	1.79297334532	1.66152011458	1.09584	1.72725	1.57619	0.0192128
Q08AF3	SLFN5	0.765340269514	0.80368673902	1.15295731523	1.22529722807	0.784514	1.18913	1.51575	0.0100822
Q12841	FSTL1	0.781270118527	0.758665367801	1.79751670189	1.82657220491	0.769968	1.81204	2.3534	0.000311846
Q12899	TRIM26	0.692305918249	0.745959670128	1.21381807056	1.14186693629	0.719133	1.17784	1.63787	0.00943596
Q12983	BNIP3	0.965882561809	0.908490363348	0.418475600597	0.414464786364	0.937186	0.41647	0.444383	0.00303792
Q13111	CHAF1A	0.731416103743	0.802129717399	1.25026192856	1.19787377157	0.766773	1.22407	1.59639	0.00913238
Q13148	TARDBP	0.963046715235	0.98036810231	0.555990360326	0.68367420736	0.971707	0.619832	0.63788	0.0319271
Q13177	PAK2	1.32314211362	1.24106031148	0.813248820464	0.842877903165	1.2821	0.828063	0.645864	0.00910914
Q13308	PTK7	1.44484127709	1.45353638318	0.78612738106	0.767219993717	1.44919	0.776674	0.535937	0.000239311
Q13347	EIF3I	1.0940185239	1.01914272819	0.686703153731	0.675895056535	1.05658	0.681299	0.644815	0.0100071
Q13439	GOLGA4	1.48804892372	1.4407813398	0.766283101639	0.825249462997	1.46442	0.795766	0.543402	0.00317835
Q13451	FKBP5	1.23247190521	1.21370567935	0.494899804699	0.497679925947	1.22309	0.49629	0.405768	0.000170287
Q13488	TCIRG1	3.10276907067	3.03818687891	0.58494081338	0.476167156422	3.07048	0.530554	0.172792	0.000619562
Q13526	PIN1	1.26933041654	1.25952562296	0.662492483605	0.745766408993	1.26443	0.704129	0.556876	0.00555226
Q14126	DSG2	0.693594268644	0.709788094912	1.182510172	1.19572967192	0.701691	1.18912	1.69465	0.00045951
Q14203	DCTN1	1.17883229853	1.07096098468	0.564534557063	0.705613326674	1.1249	0.635074	0.564562	0.0313276
Q14247	CTTN	0.992289598651	0.981263961177	0.56496768621	0.602860643786	0.986777	0.583914	0.591739	0.00239044
Q14435	GALNT3	0.557618495529	0.427822205402	2.39346823631	1.79531976368	0.49272	2.09439	4.25067	0.0346235
Q14677	CLINT1	1.04278804605	1.04681953553	0.50097147296	0.692637370288	1.0448	0.596804	0.571212	0.0428576
Q14739	LBR	0.773505122	0.73035239294	1.52811976853	1.49950880355	0.751929	1.51381	2.01324	0.00115256
Q14764	MVP	1.47626059347	1.74490066692	0.940051123841	0.927697388707	1.61058	0.933874	0.579837	0.0372876
Q14847	LASP1	1.62548306637	1.58439182981	0.843288189217	0.913966573525	1.60494	0.878627	0.547453	0.00315261
Q14978	NOLC1	0.74037775839	0.718854760705	1.30781014511	1.2835605464	0.729616	1.29569	1.77584	0.000819194
Q15019	SEPT2	1.2261583376	1.24396429422	0.793048550951	0.765419365871	1.23506	0.779234	0.630927	0.00129744
Q15035	TRAM2	0.80590442316	0.777159665748	1.26655886434	1.36998128518	0.791532	1.31827	1.66547	0.0102234
Q15050	RRS1	0.680058669052	0.73020568693	1.12294376225	1.06214849485	0.705132	1.09255	1.54942	0.0101873
Q15185	PTGES3	0.97516451224	0.968312466867	0.526556734469	0.495346899734	0.971738	0.510952	0.525812	0.00120001
Q15397	KIAA0020	0.688188681395	0.727604029419	1.14702189812	1.10696198555	0.707896	1.12699	1.59203	0.00446539
Q15404	RSU1	1.26094528386	1.25140696309	0.802011257978	0.790569055605	1.25618	0.79629	0.6339	0.0002622
Q15436	SEC23A	1.25769431216	1.31143456573	0.728027137624	0.764793817402	1.28456	0.74641	0.581061	0.00363996
Q15651	HMGN3	0.707391866457	0.726322941326	1.2801005729	1.28928511148	0.716857	1.28469	1.79212	0.000343101
Q15758	SLC1A5	0.668064336928	0.621728483249	1.0292713211	1.06838926597	0.644896	1.04883	1.62635	0.00558712
Q16555	DPYSL2	1.42517789971	1.37573884039	0.73737135297	0.743260722516	1.40046	0.740316	0.528624	0.00141906
Q16643	DBN1	1.49754100389	1.47820101314	0.859591737212	0.925155785472	1.48787	0.892374	0.599766	0.00327799
Q17R98	ZNF827	0.459763949696	0.426507464461	0.920508569236	0.778100203487	0.443136	0.849304	1.91658	0.0309136
Q2M389	KIAA1033	1.07820565937	0.967815620933	0.410615610083	0.582162222422	1.02301	0.496389	0.485224	0.0355262
Q32Q12	NME1-NME2	1.08427122224	1.05465604655	0.690110426093	0.667226093731	1.06946	0.678668	0.634588	0.00228513
Q4G148	GXYLT1	0.865671752902	0.849723500665	1.51473210065	1.48643836446	0.857698	1.50059	1.74955	0.000637468
Q53EU6	AGPAT9	0.800439143463	0.928352894057	1.84796981328	1.63637755691	0.864396	1.74217	2.01548	0.0192644
Q5BKZ1	ZNF326	0.801266474344	0.792105966044	1.15071321456	1.2548476192	0.796686	1.20278	1.50973	0.0161656
Q5C9Z4	NOM1	0.800380551138	0.671158233558	1.14875471123	1.16978511489	0.735769	1.15927	1.57559	0.0230689
Q5NDL2	EOGT	0.632921896049	0.714566122182	1.72863621522	1.81019639983	0.673744	1.76942	2.62624	0.00276192
Q5QJE6	DNTTIP2	0.735648288046	0.716831883038	1.18820894824	1.23218182041	0.72624	1.2102	1.66638	0.00243296
Q5SQP8	CTBP2	1.32625553258	1.18346294108	0.782127382897	0.784281284489	1.25486	0.783204	0.624137	0.0221603
Q5SSJ5	HP1BP3	1.01375639074	1.02368327298	0.615419739248	0.637377196823	1.01872	0.626398	0.614888	0.000941833
Q5T5C7	SARS	0.891669705845	0.839837987393	0.470310428465	0.505356231081	0.865754	0.487833	0.563478	0.00678274
Q5TF85	FAM46A	0.774616985511	0.764883810605	0.464080913662	0.497409621836	0.76975	0.480745	0.624547	0.00358894
Q5TH30	NDRG3	1.11894316812	0.981957462758	0.672529282268	0.7100460797	1.05045	0.691288	0.658087	0.0369421
Q5VVW2	GARNL3	0.372930458275	0.265543778937	0.665582177743	0.757871267113	0.319237	0.711727	2.22946	0.0310307
Q5W0H4	TPT1	1.18932869879	1.16563822442	0.7377308227	0.693233465129	1.17748	0.715482	0.607637	0.00296325
Q658Y4	FAM91A1	1.16067124892	1.26296009831	0.787141620074	0.592823733865	1.21182	0.689983	0.569379	0.0415331
Q6NYC8	PPP1R18	0.951452485128	1.08737079639	1.66470634479	1.68287527925	1.01941	1.67379	1.64192	0.0108006
Q6PI78	TMEM65	0.679827409701	0.669133843267	1.3244846108	1.53106486094	0.674481	1.42777	2.11685	0.0183348
Q6PL18	ATAD2	0.553309239471	0.459249063164	0.907179738622	0.90696300461	0.506279	0.907071	1.79164	0.0134914
Q6VY07	PACS1	1.4495943234	1.37010381024	0.795054568489	0.784357344278	1.40985	0.789706	0.560135	0.00415592
Q6ZMR3	LDHAL6A	1.53471949953	1.4704853803	0.658793005116	0.689344539645	1.5026	0.674069	0.448601	0.00183748
Q6ZN16	MAP3K15	2.8312587677	2.7645781965	0.181365609346	0.160938034734	2.79792	0.171152	0.0611711	0.000176173
Q6ZRH9	Uncharacterized protein	0.924000922553	0.800368646194	1.38920575589	1.26483462671	0.862185	1.32702	1.53914	0.0337889
Q7L8L6	FASTKD5	0.61082352066	0.676823992656	1.32648228589	1.22922288544	0.643824	1.27785	1.98479	0.00848269
Q7Z7K6	CENPV	0.807886393108	0.896051113594	1.3349829751	1.25917201446	0.851969	1.29708	1.52245	0.0166361
Q7Z7M9	GALNT5	0.722322266488	0.764551619302	1.36008872373	1.39693951178	0.743437	1.37851	1.85424	0.00194147
Q86UY6	NAA40	1.00348141991	1.14663705902	0.525220456567	0.378786204476	1.07506	0.452003	0.420445	0.0259601
Q86VP6	CAND1	1.07648953896	1.07454318212	0.678360330861	0.663207773304	1.07552	0.670784	0.623686	0.000356001
Q86X29	LSR	0.416406792364	0.722047915697	1.62374083255	1.36311106864	0.569227	1.49343	2.6236	0.0441221
Q86X55	CARM1	0.984598679625	1.07031586902	0.723131885293	0.604556981774	1.02746	0.663844	0.646104	0.0381758
Q86Y39	NDUFA11	1.30242573101	1.25824088402	0.636876118418	0.864080862649	1.28033	0.750478	0.586159	0.0445437
Q86Y56	HEATR2	0.950657952073	1.03359278284	0.682071966236	0.590554001369	0.992125	0.636313	0.641363	0.0288253
Q8IYU8	MICU2	0.981305757524	0.725062387135	1.4558875483	1.48380962396	0.853184	1.46985	1.72278	0.0410109
Q8N398	VWA5B2	0.635331672706	0.553467280106	1.21231707341	1.23075963508	0.594399	1.22154	2.05508	0.0044463
Q8N884	MB21D1	0.546522692028	0.570999961976	1.36455785408	1.24426766204	0.558761	1.30441	2.33447	0.00670752
Q8WVY7	UBLCP1	1.37361587948	1.3428428149	0.693417092282	0.752716593478	1.35823	0.723067	0.53236	0.00275448
Q92539	LPIN2	0.829957101315	0.730588106416	1.44520579024	1.62450371615	0.780273	1.53485	1.96708	0.0179549
Q92597	NDRG1	1.88018092661	1.86852905142	1.04788539423	1.05328676207	1.87435	1.05059	0.560505	6.07601e-05
Q92688	ANP32B	1.12883339467	1.20400749859	0.734813520295	0.718263620315	1.16642	0.726539	0.622879	0.00756846
Q92747	ARPC1A	1.15891215375	1.28660589439	0.579279933391	0.675842337357	1.22276	0.627561	0.513234	0.0176106
Q92828	CORO2A	1.21029541532	0.963272430365	1.79082710115	1.66572931581	1.08678	1.72828	1.59027	0.0435572
Q92930	RAB8B	1.02360796981	0.9867612008	1.72627082032	1.52996476395	1.00518	1.62812	1.61972	0.0247515
Q93045	STMN2	1.69111778769	1.62762016879	0.777546671247	0.907225770467	1.65937	0.842386	0.507655	0.00771863
Q95604	HLA-C	1.91088796142	1.84600127152	1.08605682752	1.11603253298	1.87844	1.10104	0.586147	0.00210668
Q969X5	ERGIC1	0.915347258245	0.95885313984	0.56916935847	0.584505429807	0.9371	0.576837	0.615556	0.00407384
Q96AV8	E2F7	0.230827850692	0.397102816831	1.11596078489	0.857032691222	0.313965	0.986497	3.14206	0.0485582
Q96CV9	OPTN	1.75164890649	2.20201474144	0.986446623655	0.76284648108	1.97683	0.874647	0.442449	0.0482921
Q96HD1	CRELD1	1.26886533181	1.23399485338	0.793029451177	0.718499685031	1.25143	0.755765	0.603921	0.00681918
Q96HS1	PGAM5	0.892990751862	0.856105080244	1.34595840512	1.34054740563	0.874548	1.34325	1.53594	0.00157788
Q96HV5	TMEM41A	0.848090525886	0.788696852737	1.51219299362	1.60247463654	0.818394	1.55733	1.90292	0.00530442
Q96IU4	ABHD14B	1.38888679558	1.22417069442	0.668479064609	0.6382695451	1.30653	0.653374	0.500084	0.0160399
Q96K17	BTF3L4	1.10154564378	1.32123442023	0.58639387382	0.529089019581	1.21139	0.557741	0.460414	0.0288622
Q96KP4	CNDP2	1.23376991645	1.23087461656	0.859974352334	0.748445597647	1.23232	0.80421	0.652597	0.0165577
Q96L58	B3GALT6	1.28672785845	1.18350706915	1.82450611189	1.90410903607	1.23512	1.86431	1.50942	0.0105603
Q96M27	PRRC1	1.67777954824	1.28927419449	0.546236271026	0.584432238946	1.48353	0.565334	0.381074	0.0423408
Q96NK8	NEUROD6	3.29917391864	2.70285499838	0.598731075867	0.165743890025	3.00101	0.382237	0.127369	0.019228
Q96NY7	CLIC6	1.52413205329	1.63473526622	0.952840901924	0.869035841285	1.57943	0.910938	0.57675	0.0106015
Q96PQ0	SORCS2	3.0076415981	3.67534799135	1.30299168035	1.2219623135	3.34149	1.26248	0.377818	0.0251822
Q96QK1	VPS35	0.99636223422	1.01972856052	0.671901916506	0.66844435154	1.00805	0.670173	0.664824	0.00121963
Q96RE7	NACC1	0.685777279959	0.548011952978	0.993980219881	0.960322305095	0.616895	0.977151	1.58398	0.0366261
Q96S44	TP53RK	1.59132668737	1.50924324566	0.803550862511	0.808602112996	1.55028	0.806076	0.519954	0.00303893
Q96T88	UHRF1	0.777950061689	0.741514073068	1.22450911722	1.19094847876	0.759732	1.20773	1.58968	0.00304271
Q96TA1	FAM129B	1.57625623692	1.54228282667	1.03854120777	0.990235405069	1.55927	1.01439	0.650554	0.00292389
Q96TC7	RMDN3	0.704766991155	0.626890825408	0.99061163047	1.08250205376	0.665829	1.03656	1.55679	0.0253901
Q99497	PARK7	1.13700110536	1.07287541673	0.678399886738	0.721655311303	1.10494	0.700028	0.633545	0.00900029
Q99519	NEU1	0.919623314119	0.867690385878	1.42663259328	1.33112537135	0.893657	1.37888	1.54296	0.0123181
Q99583	MNT	3.3727913775	4.06794080027	0.453954505237	0.356520253779	3.72037	0.405237	0.108924	0.0110234
Q99584	S100A13	1.01209278332	0.983670070502	0.56643611042	0.568363595512	0.997881	0.5674	0.568604	0.00109306
Q99614	TTC1	1.05264566815	0.964562029341	0.645564082243	0.599633538451	1.0086	0.622599	0.617288	0.0161574
Q99653	CHP1	0.8200519739	0.885657886833	1.36958166603	1.52841928669	0.852855	1.449	1.699	0.0201497
Q99661	KIF2C	0.608110540744	0.509080558556	1.00198404577	0.948077343225	0.558596	0.975031	1.7455	0.017838
Q99879	HIST1H2BM	0.659278413369	0.721980169974	1.04564556953	1.0465893296	0.690629	1.04612	1.51473	0.00768981
Q9BQ39	DDX50	0.870301673523	0.880082252886	1.33276528496	1.33252344346	0.875192	1.33264	1.52269	0.000114332
Q9BR76	CORO1B	1.02036023219	0.968815733845	0.569221067494	0.639099404312	0.994588	0.60416	0.607448	0.012141
Q9BRK5	SDF4	0.845054496721	0.894301842982	1.35076479324	1.32221738474	0.869678	1.33649	1.53677	0.00369675
Q9BSJ2	TUBGCP2	1.48314760815	1.38767333227	0.715049656718	0.88487953342	1.43541	0.799965	0.557307	0.0227034
Q9BTT0	ANP32E	1.31085882597	1.4439599347	0.823087261731	0.780736564517	1.37741	0.801912	0.582189	0.014409
Q9BVJ6	UTP14A	0.707719202315	0.699546865291	1.05340538689	1.09168299127	0.703633	1.07254	1.52429	0.00280231
Q9BYG3	NIFK	0.733122394159	0.675585412756	1.08575818897	1.12349964722	0.704354	1.10463	1.56829	0.00730727
Q9BYT8	NLN	0.956649233811	0.947355291994	0.617392605035	0.589583862343	0.952002	0.603488	0.633915	0.00176481
Q9C0C2	TNKS1BP1	1.26077357405	1.2005908063	0.753773106818	0.81740373	1.23068	0.785588	0.638336	0.00954175
Q9C0J8	WDR33	2.26336498074	2.26343061288	0.783333372681	0.798035034992	2.2634	0.790684	0.349335	2.49132e-05
Q9GZZ1	NAA50	0.963446891957	1.06029897734	0.66290855223	0.675445430472	1.01187	0.669177	0.661325	0.0197047
Q9H299	SH3BGRL3	2.23682805142	2.01533807062	1.2783362898	1.20832679253	2.12608	1.24333	0.584799	0.0168743
Q9H4A4	RNPEP	1.06205046095	1.04412501321	0.620311621263	0.734471418809	1.05309	0.677392	0.643243	0.0228448
Q9H4M9	EHD1	1.51650147772	1.53166848923	0.847384341886	0.800706955011	1.52408	0.824046	0.540682	0.00122659
Q9H6R3	ACSS3	0.36272625329	0.254987783393	0.673561976474	0.646073675878	0.308857	0.659818	2.13632	0.0241864
Q9H6S3	EPS8L2	2.21633939443	1.69951636022	0.531186633689	0.66914358436	1.95793	0.600165	0.306531	0.0366815
Q9H9A5	CNOT10	1.62847545641	1.42603898721	0.382716284181	0.461889180863	1.52726	0.422303	0.276511	0.00953664
Q9HCE5	METTL14	1.23105383363	1.30177410926	0.745003033406	0.702124092226	1.26641	0.723564	0.571348	0.00575272
Q9NP72	RAB18	0.706471092515	0.748074156565	1.18351908822	1.1155593197	0.727273	1.14954	1.58062	0.00878503
Q9NPL8	TIMMDC1	1.45918720861	1.43684688199	0.917385506712	0.883804677789	1.44802	0.900595	0.621951	0.00135437
Q9NR30	DDX21	0.769440726978	0.759057517527	1.33947902059	1.39861577839	0.764249	1.36905	1.79136	0.00245482
Q9NR45	NANS	1.07644482314	1.08181811435	0.519297997792	0.533935599173	1.07913	0.526617	0.488001	0.000199051
Q9NRR8	CDC42SE1	0.598433780854	0.631674274525	1.23153416633	1.16883215643	0.615054	1.20018	1.95135	0.00365742
Q9NS25	SPANXB1	0.551819944945	0.559503221629	2.02160546997	2.77641909464	0.555662	2.39901	4.3174	0.039458
Q9NTZ6	RBM12	1.48331452014	1.44818711265	0.869439220409	0.953151273162	1.46575	0.911295	0.621726	0.00663561
Q9NVP1	DDX18	0.766876313817	0.710260492797	1.1475228097	1.16640531331	0.738568	1.15696	1.5665	0.00504834
Q9NVX2	NLE1	0.826599929699	0.772514724637	1.18863383048	1.23495507321	0.799557	1.21179	1.51558	0.00737737
Q9NWT1	PAK1IP1	0.800912681919	0.704237431452	1.16794158067	1.09675641661	0.752575	1.13235	1.50463	0.0240848
Q9NX58	LYAR	0.920929790145	0.987798480829	1.52933946713	1.44091161205	0.954364	1.48513	1.55614	0.0107322
Q9NXH8	TOR4A	1.08331436331	1.10165974887	1.65395483276	1.66683201056	1.09249	1.66039	1.51983	0.000389189
Q9NYJ1	COA4	0.947605631819	0.866280854482	0.581902279603	0.571790642643	0.906943	0.576846	0.636034	0.0150615
Q9NYP7	ELOVL5	0.811525670356	0.787276332354	1.22588618647	1.28853302792	0.799401	1.25721	1.57269	0.00533968
Q9NZN4	EHD2	1.89696263476	1.90419270366	1.18589055307	1.08500447586	1.90058	1.13545	0.597422	0.00434032
Q9NZP5	OR5AC2	0.0157967269512	0.0349594338856	0.223680291351	0.241183616099	0.0253781	0.232432	9.15877	0.0039049
Q9P287	BCCIP	1.43377077407	1.27180523655	0.625881264006	0.668011041894	1.35279	0.646946	0.478232	0.0137646
Q9P2J5	LARS	1.32853815507	1.25395844795	0.816177077362	0.846055689514	1.29125	0.831116	0.643653	0.00753584
Q9P2L0	WDR35	4.40261376966	3.27843402679	0.337002075351	0.655453873233	3.84052	0.496228	0.129208	0.0291864
Q9UBE0	SAE1	1.13046691806	1.1771398935	0.590811921972	0.67384108065	1.1538	0.632327	0.548037	0.00823741
Q9UBF2	COPG2	1.28830779775	1.28028081382	0.646252390177	0.753078888019	1.28429	0.699666	0.544786	0.00829003
Q9UGI8	TES	1.96443762184	1.95914280152	1.18142991111	1.18333636707	1.96179	1.18238	0.602706	1.30331e-05
Q9UHB6	LIMA1	1.02222337028	1.02337291398	1.79956315736	1.8250883351	1.0228	1.81233	1.77193	0.000261729
Q9UHD8	SEPT9	1.30677333808	1.35240565966	0.788839674779	0.847776527753	1.32959	0.818308	0.615459	0.00527141
Q9UHV9	PFDN2	1.25846452834	1.22424345264	0.746032323864	0.785480557176	1.24135	0.765756	0.616872	0.00300073
Q9UI09	NDUFA12	1.3741158745	1.22084544169	0.800455801459	0.789343074334	1.29748	0.794899	0.612648	0.0225846
Q9UJ70	NAGK	0.72722967994	0.700477403805	0.418302733779	0.485935698138	0.713854	0.452119	0.63335	0.0187632
Q9UJA5	TRMT6	2.13973996386	2.35204021109	0.914436058666	0.985850706499	2.24589	0.950143	0.423059	0.00738793
Q9UL46	PSME2	1.4148458324	1.41373819388	0.702789016071	0.586347509316	1.41429	0.644568	0.455753	0.00567306
Q9ULC5	ACSL5	1.72466320451	1.60768735466	0.885261311614	0.944642525289	1.66618	0.914952	0.549133	0.00753768
Q9ULV4	CORO1C	0.905186687606	0.910329316917	1.43688043412	1.46456973656	0.907758	1.45073	1.59814	0.000671904
Q9ULX9	MAFF	0.703500782931	0.697010780219	1.36507985088	1.44030489936	0.700256	1.40269	2.00311	0.00287604
Q9ULZ3	PYCARD	1.03706431186	1.0656969253	0.50814242914	0.457533899957	1.05138	0.482838	0.459242	0.00260475
Q9UMY4	SNX12	1.27104105557	1.29856802284	0.827954203538	0.804956037952	1.2848	0.816455	0.63547	0.00146321
Q9UNF0	PACSIN2	1.49904595236	1.40697824658	0.933867821406	0.920185111204	1.45301	0.927026	0.638003	0.00773804
Q9UNF1	MAGED2	1.19795752816	1.30761934272	0.745582184422	0.763547392078	1.25279	0.754565	0.602308	0.0122094
Q9UNH7	SNX6	1.27875125324	1.21760701372	0.714639294874	0.5442937247	1.24818	0.629467	0.504308	0.0207294
Q9Y237	PIN4	1.1834695078	1.17588334656	0.669749995671	0.661778123831	1.17968	0.665764	0.564362	0.000114613
Q9Y2G5	POFUT2	0.676734928058	1.03117857237	1.78125546325	1.77565755619	0.853957	1.77846	2.08261	0.0348462
Q9Y2H9	MAST1	0.810560205928	0.872079419146	1.32013883217	1.33083494156	0.84132	1.32549	1.57549	0.00413244
Q9Y2V2	CARHSP1	1.15184205938	1.19336182117	0.729850101904	0.668788694865	1.1726	0.699319	0.596383	0.00603036
Q9Y3B3	TMED7	1.35095982357	1.32440568963	0.884268443226	0.886304106156	1.33768	0.885286	0.661806	0.00086526
Q9Y3B9	RRP15	0.642874388775	0.695912151617	1.17126566068	1.0947766974	0.669393	1.13302	1.69261	0.00992644
Q9Y3T9	NOC2L	0.672684205625	0.614866826058	1.00929999433	1.0053132589	0.643776	1.00731	1.56469	0.00629388
Q9Y6N5	SQRDL	1.21005286668	1.21693874427	0.446107926446	0.486255456525	1.2135	0.466182	0.384164	0.000741924
Q9Y6X5	ENPP4	0.516073295531	0.489187640777	2.10730526978	1.99020799462	0.50263	2.04876	4.07607	0.00150617
S4R3J9	PDZD7	1.74121242703	1.6333105164	0.92423	0.85247994669	1.68726	0.888355	0.526507	0.00651276
A0FGR8	ESYT2	1.07982271423	1.03568017408	0.898670404211	0.898849506612	1.05775	0.89876	0.849689	0.0187317
A1L0T0	ILVBL	0.792192324661	0.768476377498	0.723505025654	0.583988166765	0.780334	0.653747	0.837778	0.215512
A1L157	TSPAN11	1.29483478131	1.26820740529	1.24236489584	1.31081378939	1.28152	1.27659	0.996152	0.905463
A2A274	ACO2	1.06985561023	1.04357012772	0.989944413963	1.04413143969	1.05671	1.01704	0.962454	0.318344
A2A2G4	ALG6	1.06231436191	0.960853566386	1.07428639495	1.4027874444	1.01158	1.23854	1.22435	0.317604
A2A2Q9	AAR2	1.48875754333	1.17414359469	0.966225459957	0.915816812405	1.33145	0.941021	0.706764	0.133868
A2AB15	DHX16	0.674842160097	0.718403732863	0.917498309596	0.913753524033	0.696623	0.915626	1.31438	0.00981775
A2AB90	TAPBP	1.19792519977	1.30997560357	1.06554115018	1.17401129582	1.25395	1.11978	0.892999	0.227444
A2RRP1	NBAS	0.751463483444	0.916008347307	0.749887188805	0.898621831668	0.833736	0.824255	0.988628	0.939657
A3KMH1	VWA8	0.902954494363	0.79032552819	0.743071387273	0.718001809094	0.84664	0.730537	0.862866	0.18182
A3KN83	SBNO1	0.894042767013	1.46502712147	0.742628507593	0.806213334455	1.17953	0.774421	0.656548	0.293877
A4D1E9	GTPBP10	0.853423706885	0.871188922533	1.08298627732	0.92907791827	0.862306	1.00603	1.16668	0.204693
A4D1W8	UCC1	1.29811848189	1.28355014048	1.28206652588	1.25669393851	1.29083	1.26938	0.98338	0.280162
A5YKK6	CNOT1	0.890536391869	0.871620009668	0.821035644023	0.848322996579	0.881078	0.834679	0.947339	0.107725
A6NCE7	MAP1LC3B2	0.798438571326	0.764748550174	0.927585439718	1.02379252515	0.781594	0.975689	1.24833	0.0625536
A6NCK0	NAE1	0.510833942988	3.90188830418	0.45593044818	0.0	2.20636	0.45593	0.206644	0.366978
A6NCS6	C2orf72	0.481432246898	0.41497231623	0.608341123254	0.618209805344	0.448202	0.613275	1.3683	0.0390096
A6NDU8	C5orf51	0.998309990416	0.358975598477	0.538610194614	0.25090920901	0.678643	0.39476	0.58169	0.503067
A6NEM2	HCFC1	0.995984971987	0.992209579644	0.950352790894	0.929199361392	0.994097	0.939776	0.945356	0.0369631
A6NFX8	NUDT5	1.00912039929	0.961175037121	0.78828190758	0.667810912725	0.985148	0.728046	0.739023	0.0580985
A6NGR9	MROH6	0.754365641979	1.27289387966	0.740267157344	0.97223933279	1.01363	0.856253	0.84474	0.635199
A6NHB5	ZMYM3	0.787970902835	0.865745054026	0.806233249903	0.828147785034	0.826858	0.817191	0.988308	0.833171
A6NHR9	SMCHD1	1.12795948852	1.13325686622	1.06711079178	1.06171547506	1.13061	1.06441	0.941452	0.00324602
A6NMH8	CD81	0.920023899967	0.754612839192	1.04364309706	0.983100483989	0.837318	1.01337	1.21026	0.183641
A6PVW9	SELENBP1	0.60693739288	0.508354155098	0.441692175807	0.421307894011	0.557646	0.4315	0.773789	0.129093
A8CG34	POM121C	1.04012689827	0.726335568143	0.824864737213	1.30848474089	0.883231	1.06667	1.2077	0.589632
A8MW61	PLRG1	0.9890411582	0.960937745945	0.852021303833	0.927928064451	0.974989	0.889975	0.912804	0.170472
A8MWD9	Small nuclear ribonucleoprotein G-like protein	0.908761575605	0.897495242363	0.894058429841	0.787104901418	0.903128	0.840582	0.930744	0.364773
A8MXB7	SNX24	0.930964178509	0.806677084178	0.67054748007	0.844477086205	0.868821	0.757512	0.871886	0.407052
A8MXV4	NUDT19	1.19227216994	1.15433744622	1.32493349689	1.38170450071	1.1733	1.35332	1.15342	0.0341355
A9J4F5	ZNF593	0.737486639724	0.706658998203	0.858984255402	0.895769625362	0.722073	0.877377	1.21508	0.0230537
B0QY89	EIF3L	1.07085099582	1.11851169941	0.779380730824	0.813799290812	1.09468	0.79659	0.727691	0.00958427
B0QYD3	APOBEC3B	1.14816786223	1.09985420736	0.0	1.08444027425	1.12401	1.08444	0.964795	0.395948
B0QYN7	UBE2I	1.05520077084	1.02571433538	0.870927701805	0.811178156496	1.04046	0.841053	0.808349	0.0267957
B0QZ18	CPNE1	1.2666044649	1.73692670086	1.04404956963	0.691776898011	1.50177	0.867913	0.577929	0.163677
B0S872	PPT2	1.14712159133	1.10810456097	1.1054147542	1.2043533642	1.12761	1.15488	1.02418	0.659094
B0UXB6	ABHD16A	1.06207627882	1.00714795646	1.03422895787	1.13722915507	1.03461	1.08573	1.04941	0.473497
B1AHD1	NHP2L1	0.815595259663	0.783585956013	0.912175080129	0.875227346636	0.799591	0.893701	1.1177	0.061316
B1AK88	CAPZB	1.0745315808	1.05946533478	0.879845677011	0.850300388943	1.067	0.865073	0.810754	0.00667653
B1AKR6	DYNLRB1	1.15655273712	1.12707707507	0.876543873706	0.884088924743	1.14181	0.880316	0.77098	0.00336739
B1AKZ3	PEA15	1.35886231067	1.32312698786	1.00048732346	0.995286228695	1.34099	0.997887	0.744139	0.0027579
B1AL06	MRPL43	1.00222374064	0.97889157693	0.958685458002	1.01886099845	0.990558	0.988773	0.998199	0.960929
B1AP13	CD55	1.35302826488	1.30263090462	1.61491308314	1.6217554238	1.32783	1.61833	1.21878	0.00757573
B1AVU8	PSAP	0.896995778428	0.831706968842	0.977663594003	0.892940192493	0.864351	0.935302	1.08209	0.31583
B3KS98	EIF3H	1.17213090757	1.12872617285	1.02828766608	0.853352736259	1.15043	0.94082	0.8178	0.145549
B3KSH1	EIF3F	1.05531013133	1.08087401476	0.858874626475	0.641871406815	1.06809	0.750373	0.702536	0.100698
B3KTC7	MRE11A	1.02842296581	1.11180014553	1.1358774754	1.08950099507	1.07011	1.11269	1.03979	0.466281
B3KVR1	SNRPN	0.963256378988	0.9388570381	0.995358710742	1.03324405165	0.951057	1.0143	1.0665	0.106942
B3KXW5	AP1G1	0.72540710802	0.717557654039	0.627035215359	0.63414828853	0.721482	0.630592	0.874022	0.00337852
B3KYA7	STK3	0.708808515503	0.61598948273	0.841534771142	0.530654011495	0.662399	0.686094	1.03577	0.89726
B4DE62	TLE2	1.2142435423	1.03111461697	0.996845707765	0.643161785619	1.12268	0.820004	0.730399	0.267897
B4DGP8	CANX	1.18407637731	1.1208243654	0.993543244476	1.00353121599	1.15245	0.998537	0.866447	0.040654
B4DI41	MBD1	1.0058376505	0.977041223903	1.10178946622	1.10235966003	0.991439	1.10207	1.11159	0.0165246
B4DJL6	VWA9	0.870029774332	0.0	0.8675095541	0.877661410637	0.87003	0.872585	1.00294	0.420421
B4DKT0	GORASP2	1.20792358083	0.976860248971	0.994318257464	0.984934811322	1.09239	0.989627	0.905926	0.4679
B4DL14	ATP5C1	0.0	0.761053264021	1.97483509423	1.72543871844	0.761053	1.85014	2.43102	0.0668821
B4DLH4	HN1L	0.860152432511	0.827292816957	0.748947129878	0.736142564438	0.843723	0.742545	0.880082	0.0290558
B4DMU0	PYCR1	1.03817845072	1.02247161554	0.995009523173	0.940534317461	1.03033	0.967772	0.939288	0.158065
B4DN88	RBMS1	1.23546989225	1.09030985179	1.15757039723	1.14916514288	1.16289	1.15337	0.991812	0.907781
B4DNJ6	STRAP	1.146668349	1.05425609221	0.969043016716	0.879272984901	1.10046	0.924158	0.839791	0.111595
B4DNZ6	GTF2H3	1.21479929125	1.09829600596	1.32128590818	1.28565372627	1.15655	1.30347	1.12704	0.137354
B4DQJ1	SNRNP40	0.964238160636	0.93753792843	0.983457795729	0.990370582614	0.950888	0.986914	1.03789	0.120588
B4DR61	SEC61A1	0.990628609599	0.945670206378	1.20181471915	1.15378090773	0.968149	1.1778	1.21655	0.0237469
B4DR87	PLOD1	1.43548731278	1.44716772061	1.63750165288	1.59760180919	1.44133	1.61755	1.12227	0.0136304
B4DRT2	MRPS27	0.911581578361	0.939714038492	0.935527311042	0.877695303013	0.925648	0.906611	0.979434	0.613855
B4DT67	SPATS2L	0.902982890504	0.846938467678	1.00927650044	0.895526370356	0.874961	0.952401	1.08851	0.346372
B4DTE8	PLSCR1	1.01910603176	1.02090773797	1.13219703537	0.765131845912	1.02001	0.948664	0.930057	0.734967
B4DUT8	CNN2	1.79624082893	1.66710799707	1.24720934056	1.2408341489	1.73167	1.24402	0.718392	0.0171231
B4DVB8	ELAVL1	0.90903176506	0.910763417714	1.09870731175	1.08028608306	0.909898	1.0895	1.19738	0.00264281
B4DW92	NR2C2AP	0.796157751826	0.885546432767	0.703717978007	0.865134767772	0.840852	0.784426	0.932895	0.603056
B4DWW4	MCM3	0.976154214507	0.986625452597	0.95548007804	1.01693496822	0.98139	0.986208	1.00491	0.891356
B4DX68	PBK	1.08173655679	1.04135841137	0.910141904899	0.795528320316	1.06155	0.852835	0.803389	0.0753
B4DXJ1	SEC13	0.884171203056	0.876912741316	0.751681902013	0.718317592532	0.880542	0.735	0.834713	0.0134821
B4DY08	HNRNPC	0.900902135114	0.910271113383	1.04067742397	1.04316314562	0.905587	1.04192	1.15055	0.00126136
B4E040	RALB	1.12013622853	1.12028917954	0.857356456009	0.894971750862	1.12021	0.876164	0.782141	0.00588675
B4E2P2	SSR3	1.00541035027	0.96235908948	1.36692029488	1.29680354463	0.983885	1.33186	1.35368	0.0136906
B5MBZ0	EML4	1.21192739285	0.960450758738	1.18828342281	1.05976312893	1.08619	1.12402	1.03483	0.813854
B5MC51	LIMK2	0.944919146481	1.50088531781	0.499897120039	0.847710667049	1.2229	0.673804	0.550988	0.235995
B5MCA4	EPCAM	0.180757867441	0.131769454635	0.2020809714	0.177774157197	0.156264	0.189928	1.21543	0.343398
B5MCQ5	PDIA6	0.738664481506	0.726351412729	0.787909999267	0.779272000874	0.732508	0.783591	1.06974	0.0209935
B5MCS2	SETD7	0.945141480941	0.95634035687	0.805376176944	0.770188893965	0.950741	0.787783	0.828599	0.0125949
B5MDU6	C2orf43	0.485424001781	0.70477121851	0.726096574522	0.886748416658	0.595098	0.806422	1.35511	0.260302
B5ME97	SEPT10	1.00904863498	0.838723537709	0.892669162907	1.06413887541	0.923886	0.978404	1.05901	0.696082
B7WP27	CWC22	1.08909974827	1.12171126091	0.950678776297	0.884619623534	1.10541	0.917649	0.830147	0.0364005
B7Z2A7	ACBD5	1.17787570883	1.14618977991	0.915599529201	1.07446183787	1.16203	0.995031	0.856285	0.175339
B7Z452	ACSL1	0.929665749808	0.891155811548	0.874870125692	0.888647174138	0.910411	0.881759	0.968528	0.2962
B7Z4M1	RTN3	1.07859895168	0.83705033509	0.711528196326	0.827348652782	0.957825	0.769438	0.803319	0.294831
B7Z5Z2	RRAS2	0.949346413277	1.05359640477	1.24441612226	1.33002098447	1.00147	1.28722	1.28533	0.0514513
B7Z6H3	FKBP9	1.08776143701	1.12439502828	1.14976851693	1.20423079875	1.10608	1.177	1.06412	0.163249
B7Z888	SCAF8	0.766071205739	0.226414958053	0.720302372157	0.250183022628	0.496243	0.485243	0.977833	0.978269
B7ZAQ6	GPR89A	0.648541437392	0.78072698895	0.782349338573	0.84122454758	0.714634	0.811787	1.13595	0.311446
B7ZKM8	SEC24B	1.20129935191	1.1160198629	0.893402963932	0.828379432665	1.15866	0.860891	0.743006	0.0309303
B7ZLA8	KIAA1715	0.935397163102	1.03070293065	1.01578786003	1.02645671436	0.98305	1.02112	1.03873	0.510444
B8ZZA8	GLS	1.02539136259	0.856493158762	1.06265743982	1.25941219065	0.940942	1.16103	1.23391	0.231686
B8ZZN6	SUMO1	1.01918419339	1.04496164429	0.810069159807	0.865158754528	1.03207	0.837614	0.811584	0.0235951
C9IYV2	CAMK1G	0.855616918139	1.19063581334	0.703925927328	0.685806637586	1.02313	0.694866	0.67916	0.189513
C9J2U4	TAMM41	0.623767414916	0.729688813364	0.834560296441	0.848709850986	0.676728	0.841635	1.24368	0.0908949
C9J837	RAB3GAP1	1.18463058248	0.0	0.742566474842	0.975136407351	1.18463	0.858851	0.724995	0.701959
C9JA93	TBC1D15	1.0815929326	0.627166963136	0.982991953429	0.532730745804	0.85438	0.757861	0.887031	0.791325
C9JCC6	DRAP1	1.04880977746	1.01177923979	1.06138461713	0.846733819563	1.03029	0.954059	0.926006	0.556404
C9JCU7	POLR2H	0.949055007541	0.936803334118	0.815088462572	0.841808295956	0.942929	0.828448	0.87859	0.0160856
C9JFV4	PELP1	0.603601116495	0.517081944594	0.627305265489	0.594981659086	0.560342	0.611143	1.09066	0.386011
C9JJ19	MRPS34	0.815507186783	0.896186638107	0.828617250495	0.769162520196	0.855847	0.79889	0.93345	0.373536
C9JME2	FARP1	0.80612947356	0.944194512191	0.851725415153	1.05871215094	0.875162	0.955219	1.09148	0.585825
C9JMY0	LENG8	0.947719568037	0.850822417248	1.02396517912	0.98277721474	0.899271	1.00337	1.11576	0.186608
C9JRZ6	CHCHD3	1.11600756723	1.0664590614	0.926333477167	0.927066328889	1.09123	0.9267	0.849223	0.0219338
C9K0J5	RAPH1	0.929072587346	1.07000285036	0.78156008351	0.74122513439	0.999538	0.761393	0.761745	0.0830884
C9K0W8	STX16	0.595830196759	0.655068196246	0.787418493723	0.646606024308	0.625449	0.717012	1.1464	0.353399
D3DQV9	EIF4G2	1.04988704389	0.96905765862	0.931134847165	0.857546065772	1.00947	0.89434	0.885948	0.169749
D6R9M0	KIF2A	0.979448865419	1.29628019785	0.957687211833	0.867162576742	1.13786	0.912425	0.801875	0.304647
D6RBW1	EIF4E	0.982039945176	0.980721864737	0.78431463403	0.748868104691	0.981381	0.766591	0.781135	0.00674912
D6RBZ0	HNRNPAB	0.795713638793	0.769594491862	0.633922222657	0.592405539922	0.782654	0.613164	0.783442	0.0203018
D6RDG3	BTF3	0.959315037334	0.86185308096	0.903361004576	1.02307583734	0.910584	0.963218	1.0578	0.565667
D6REA1	SIL1	0.880032573119	0.826436808107	1.07848924967	0.997846528138	0.853235	1.03817	1.21674	0.0622088
D6RER5	SEPT11	1.10275055783	1.06791725745	0.790303596792	0.841243581302	1.08533	0.815774	0.751634	0.0128504
D6REX3	SEC31A	0.977466573225	0.736427276193	0.621855350914	0.552440941573	0.856947	0.587148	0.685163	0.164395
D6RFN0	COPS4	0.927800143926	1.18825558469	0.701532135138	0.78149053802	1.05803	0.741511	0.700843	0.14579
D6RIB6	MAEA	0.181374528029	0.312428888819	0.0	0.18454086328	0.246902	0.184541	0.747426	0.305167
D6W592	HNRPLL	0.720952759596	1.08589786334	0.69838284076	1.2506635791	0.903425	0.974523	1.0787	0.84983
E5KLJ5	OPA1	0.97065495206	0.953768090566	1.17977316449	1.17902102966	0.962212	1.1794	1.22572	0.00151095
E5RIM7	ATOX1	1.20840714647	1.01272220216	0.591739803554	0.692167453761	1.11056	0.641954	0.578043	0.0509073
E5RJR5	SKP1	1.07305241779	1.02475837279	0.81500341687	0.813512774993	1.04891	0.814258	0.776293	0.0104345
E7EMB3	CALM2	1.02483669539	1.04109676492	0.990671908696	1.01415296471	1.03297	1.00241	0.970421	0.165768
E7EMK3	FLOT2	1.1426060747	1.11875267696	1.29689417262	1.34834010858	1.13068	1.32262	1.16975	0.0211325
E7ENR4	HK1	1.13672047121	1.1045583349	0.949574808449	0.938574527978	1.12064	0.944075	0.842443	0.00913866
E7ENU4	ADAR	0.942166901747	0.931841530383	0.981130243848	0.977978583882	0.937004	0.979554	1.04541	0.0157146
E7EPT4	NDUFV2	1.02544223354	0.973355932277	0.732178060345	0.729143524836	0.999399	0.730661	0.7311	0.00929209
E7EQ34	GOSR2	0.89235987116	0.897517102888	0.958331446862	0.949112471144	0.894938	0.953722	1.06568	0.00797665
E7EQD2	SLC43A3	1.34521648745	0.923962560411	1.13735720363	2.38520822896	1.13459	1.76128	1.55235	0.441706
E7EQD5	STXBP2	1.16804323391	1.13426516976	1.06861870579	1.01782965563	1.15115	1.04322	0.906242	0.0714003
E7EQR8	YIPF3	0.740682330451	0.770210669762	0.836981553499	1.00912976361	0.755447	0.923056	1.22187	0.194952
E7EQS0	IMPDH1	0.85727375876	0.957773997653	0.859464552105	1.07305255966	0.907524	0.966259	1.06472	0.668064
E7EQT4	ACIN1	1.03494311189	0.980970455752	1.04238875141	1.06682436358	1.00796	1.05461	1.04628	0.255983
E7EQY1	FAM136A	0.705436543537	0.677875266959	0.73436844435	0.754419519733	0.691656	0.744394	1.07625	0.0904713
E7EQZ4	SMN1	0.849073096703	0.929450917243	1.28246174606	1.21011645811	0.889262	1.24629	1.40149	0.0221759
E7ER46	SUPT20H	0.0	1.6513323256	0.0	0.678575262481	1.65133	0.678575	0.410926	0.640483
E7ERS3	ZC3H18	0.773759139882	0.766728863824	0.904470075692	0.910265305447	0.770244	0.907368	1.17803	0.00110185
E7ES43	HSPA4L	0.791227317514	0.529360263008	0.875512477276	0.704074021586	0.660294	0.789793	1.19612	0.494978
E7ESM9	CAST	1.71968583443	2.12257974858	1.05585815933	1.14756497239	1.92113	1.10171	0.57347	0.0580855
E7ESP4	ITGA2	1.01396135006	1.06601941804	1.05309843805	0.844169305172	1.03999	0.948634	0.912156	0.485483
E7ESZ7	NDUFA10	1.15668295722	1.18355000467	0.8191491097	0.859176298401	1.17012	0.839163	0.717162	0.00526266
E7ETU7	MRPL3	0.892157775466	0.909096801056	1.0017882124	1.04359967945	0.900627	1.02269	1.13554	0.0324909
E7EVH7	KLC1	1.12171665115	1.09492993823	0.868491056016	0.860450250066	1.10832	0.864471	0.779981	0.00327233
E7EW20	MYO6	0.650821406845	0.635387772053	0.663352410972	0.661148114027	0.643105	0.66225	1.02977	0.133391
E7EW45	SLC35A2	1.08995372682	1.14425782079	1.21883993371	0.948915453266	1.11711	1.08388	0.970255	0.831761
E7EWA4	CYFIP2	0.782893387083	1.05374803557	0.935529103587	0.805912424433	0.918321	0.870721	0.948166	0.781244
E7EWR4	CSTF2	1.09217687838	1.09344526082	1.06469928421	1.0442628775	1.09281	1.05448	0.964925	0.0645143
E7EX17	EIF4B	0.689332224523	0.725646382094	0.625622836503	0.558790475333	0.707489	0.592207	0.837054	0.0937708
E9PAU2	RAVER1	1.1593086659	1.23333857332	1.02997770579	0.875490862965	1.19632	0.952734	0.796385	0.104603
E9PAV3	NACA	0.89192276976	0.879521883291	0.806269539309	0.725504681202	0.885722	0.765887	0.864703	0.0992341
E9PB61	ALYREF	1.0790472122	0.831104623997	1.11649166321	1.11276760911	0.955076	1.11463	1.16706	0.326976
E9PC61	PAPD5	0.656208702323	0.542645627597	0.837384093581	0.903851427724	0.599427	0.870618	1.45242	0.0541233
E9PCR4	ANAPC4	1.02391778643	0.678837120586	0.800505792579	0.544932318915	0.851377	0.672719	0.790154	0.492886
E9PCR7	OGDH	1.17550890962	1.08780818045	1.0792491841	1.06282784805	1.13166	1.07104	0.946433	0.307158
E9PCT1	SRRM1	0.884491956628	0.834052205087	0.923492916729	0.930037551977	0.859272	0.926765	1.07855	0.117478
E9PCX5	TMEM161B	0.925819858105	0.856098082575	1.06869642081	1.02909796163	0.890959	1.0489	1.17727	0.0588082
E9PEB5	FUBP1	1.02769592241	0.947206264275	0.688786670845	0.645298509875	0.987451	0.667043	0.67552	0.0197793
E9PEB9	DST	0.95164455194	0.937686732957	0.844873298164	0.794525228365	0.944666	0.819699	0.867714	0.0410289
E9PEN8	XPO7	1.19222964946	1.16281471446	0.736339117795	1.17885910684	1.17752	0.957599	0.813232	0.425831
E9PF18	HADH	1.12617595766	1.10430362135	1.22290337751	1.18111351561	1.11524	1.20201	1.0778	0.0665825
E9PF82	CAMK2D	0.894037655727	0.417470827291	0.617245466783	0.515393709524	0.655754	0.56632	0.863616	0.748786
E9PFA8	ERGIC3	0.733151636347	0.867809360559	1.12204230963	1.12410170458	0.80048	1.12307	1.403	0.0409156
E9PFW3	AP2M1	1.08403561204	1.07584192891	1.11403117304	1.08830584494	1.07994	1.10117	1.01966	0.25643
E9PGT1	TSN	0.815469391995	0.994891366062	0.50957214023	0.750648551263	0.90518	0.63011	0.696116	0.208636
E9PHG5	CYP20A1	1.28782431049	0.825567592868	1.10995499474	0.870476782955	1.0567	0.990216	0.937087	0.822283
E9PHK9	TCOF1	1.01187840058	1.03129001706	0.869370988731	0.877807606246	1.02158	0.873589	0.855132	0.00507454
E9PIE4	MTCH2	0.589999293918	0.704588301531	0.83431050826	0.83054786813	0.647294	0.832429	1.28601	0.0839764
E9PKQ5	CCDC90B	1.12658836877	1.0669672789	0.968325930385	0.97356501785	1.09678	0.970945	0.885271	0.0521716
E9PN11	RHOC	1.05948714552	1.04249074953	0.993563918481	0.972616052269	1.05099	0.98309	0.935395	0.0372683
E9PN70	TRAPPC4	1.17810142982	1.05393141998	0.782568044643	0.766509568223	1.11602	0.774539	0.694021	0.0320041
E9PPM1	TP53I11	1.2448501722	1.83875658999	0.624401465855	0.617665652066	1.5418	0.621034	0.402797	0.0901742
E9PPU0	EPPK1	0.577203418461	0.393418602994	0.5344567475	0.525987120183	0.485311	0.530222	1.09254	0.673677
E9PQA6	MVB12A	0.827505917755	0.809139955258	1.0603505414	0.996166003043	0.818323	1.02826	1.25654	0.0243617
E9PQY2	PFDN4	0.959371728171	1.01285593905	0.763484194588	0.644911731959	0.986114	0.704198	0.714114	0.049319
E9PR17	CD59	1.203848965	1.17746186589	0.851194399255	0.860520542437	1.19066	0.855857	0.718812	0.00174238
E9PR30	FAU	0.973565431895	1.03203948773	1.14652972781	1.12375878184	1.0028	1.13514	1.13197	0.0518726
E9PRG8	C11orf48	0.959505391722	0.797317613506	0.732339296006	0.756218243306	0.878412	0.744279	0.847301	0.243396
E9PSI1	TM9SF1	1.13268678588	0.714079621384	0.970064396612	0.609039843419	0.923383	0.789552	0.855064	0.676074
F2Z2Q3	EXOC6	1.79270393037	1.22974982768	0.694796231162	1.17662262567	1.51123	0.935709	0.619172	0.260549
F5GWY5	PODXL	1.39810411805	1.29791422994	1.40228920243	1.36447850947	1.34801	1.38338	1.02624	0.576744
F5GXA0	SUMF1	0.729385508392	0.824420838055	1.13423823508	1.0700384067	0.776903	1.10214	1.41863	0.0297088
F5GXJ1	NDUFS7	1.13514466635	1.1078184303	0.943398837463	1.00004121467	1.12148	0.97172	0.866461	0.041369
F5GY88	MED24	0.93011317381	0.87939122782	1.41519619883	0.892444619036	0.904752	1.15382	1.27529	0.443005
F5GYL8	KPNA6	1.16512870227	1.15549358822	1.58690124165	1.27613496846	1.16031	1.43152	1.23374	0.223178
F5GYQ1	ATP6V0D1	0.768143657171	0.884049678486	0.907433833988	0.920608331904	0.826097	0.914021	1.10643	0.270697
F5GZX4	POLR1B	0.961065973337	1.01063326506	0.956529413257	0.921003183433	0.98585	0.938766	0.952241	0.262552
F5H025	L1CAM	1.08859409893	1.13676544983	1.1587499326	1.2000911592	1.11268	1.17942	1.05998	0.170209
F5H0B0	TPD52	0.77891867957	0.689657056034	0.824204093717	0.694875301574	0.734288	0.75954	1.03439	0.778394
F5H0X3	ZMYND8	0.692197472785	0.659581491799	0.683408097602	0.688334895874	0.675889	0.685871	1.01477	0.606555
F5H189	LYRM4	1.10191665272	1.06403053814	1.51728687872	1.22751601616	1.08297	1.3724	1.26725	0.186145
F5H2F4	MTHFD1	0.948048123056	0.929253503142	0.642066893693	0.635386911244	0.938651	0.638727	0.680473	0.0011039
F5H2S7	DCTN2	1.00429499865	1.10058832095	0.844881867019	0.823299098205	1.05244	0.83409	0.792529	0.0474577
F5H2X7	CIZ1	0.844611122979	0.913517260842	0.899155161204	0.830319850259	0.879064	0.864738	0.983702	0.796337
F5H3I5	CDK5RAP3	0.61703100596	0.579382369413	0.708435239291	0.684302852905	0.598207	0.696369	1.16409	0.0481664
F5H4C2	RANBP3	1.17247872	1.5804779168	0.925899754581	0.929484309866	1.37648	0.927692	0.673961	0.158826
F5H569	ATP6V0A1	0.845110463752	0.846932906937	0.822541397835	0.804936527614	0.846022	0.813739	0.961842	0.067612
F5H577	BRK1	0.815844738743	0.769209594145	0.558827544824	0.603123413058	0.792527	0.580975	0.733067	0.022338
F5H5D3	TUBA1C	0.918727559421	1.07216675398	0.687520161485	0.81775252082	0.995447	0.752636	0.756079	0.137259
F5H5P2	BCKDHA	0.777068782803	0.598239214917	0.998785392401	1.16397357705	0.687654	1.08138	1.57256	0.083748
F5H658	DHX8	0.762633687531	0.988835411005	0.514931246674	0.967270182176	0.875735	0.741101	0.846262	0.647665
F5H8L0	RABGAP1L	1.11247918571	1.17946116503	0.976805715475	1.04562152766	1.14597	1.01121	0.882408	0.106974
F6QR24	NUP153	1.0588131485	1.05707812637	1.20294991553	1.21348320742	1.05795	1.20822	1.14204	0.00125928
F6S0T5	KDM1A	0.94943378273	0.891332538921	0.838878297958	0.847969509947	0.920383	0.843424	0.916383	0.120217
F6S8M0	GNS	0.988016450987	1.02295268983	0.727504198393	0.696955116409	1.00548	0.71223	0.708345	0.00620293
F6XEV2	MICU1	1.0481315633	1.0055112503	1.31871596491	1.60358299505	1.02682	1.46115	1.42298	0.0946069
F8VQ10	DDX39B	1.0164848471	1.00696929746	0.862491265871	0.931772247752	1.01173	0.897132	0.886733	0.0818345
F8VVA7	COPZ1	0.896363104385	0.889127219072	0.652806162637	0.572975870801	0.892745	0.612891	0.686524	0.0198998
F8VVM2	SLC25A3	0.620594713047	0.523977742145	0.487747577877	1.21249216359	0.572286	0.85012	1.48548	0.526632
F8VW96	CSRP2	1.21822187018	1.18810225589	1.28855605887	1.20830625665	1.20316	1.24843	1.03763	0.401597
F8VXC8	SMARCC2	0.803841783211	0.818797623719	0.783271774019	0.763791787666	0.81132	0.773532	0.953424	0.0913583
F8VXU5	VPS29	1.11262705909	0.98047866163	0.725704377461	0.686031025724	1.04655	0.705868	0.674469	0.0386437
F8VY86	TP53BP1	1.63840723219	1.16856335621	0.752085089785	0.972658517993	1.40349	0.862372	0.61445	0.172407
F8VYA6	STRN4	0.982921707483	0.920630535261	0.991315021953	0.890326079979	0.951776	0.940821	0.988489	0.870523
F8VZG9	RBFOX1	0.99871433243	1.21299849708	1.01794327364	0.975303666271	1.10586	0.996623	0.901223	0.422684
F8W031	Uncharacterized protein	0.544303180465	0.477386199445	0.617126541895	0.585279529803	0.510845	0.601203	1.17688	0.134948
F8W034	TMBIM6	1.23915985357	0.488196737655	0.0	0.701787120898	0.863678	0.701787	0.812556	0.4235
F8W1P7	SLC11A2	0.72002520063	0.818486695793	0.794036036988	0.861731679555	0.769256	0.827884	1.07621	0.429907
F8W6G1	NRBP1	0.757234044362	0.951517729059	0.633515421752	0.663117950089	0.854376	0.648317	0.758819	0.170918
F8W6H6	MYO5A	1.13849015748	0.314522786151	0.494537716692	0.186617359988	0.726506	0.340578	0.468788	0.472768
F8W6L6	MYH10	1.09025088208	1.05947203845	1.01875868832	1.00452393075	1.07486	1.01164	0.941183	0.0649963
F8W727	RPL32	0.863351191279	0.89069222716	0.943491594832	0.958968698712	0.877022	0.95123	1.08461	0.0420074
F8W8S0	DYNC1I2	1.17123099708	0.656028768896	1.02292870857	0.510742383091	0.91363	0.766836	0.839328	0.725237
F8W914	RTN4	0.88403072989	0.969870772121	1.10981465688	1.09676258546	0.926951	1.10329	1.19023	0.0556043
F8W930	IGF2BP2	1.56367830805	1.11169453425	1.07670536963	1.22377425483	1.33769	1.15024	0.859873	0.512913
F8W9B9	SYTL4	3.39416466272	5.77980525898	0.492922667164	0.0238357461513	4.58698	0.258379	0.0563288	0.07062
F8WAC3	UCKL1	0.837836595087	0.834251726747	1.0058310967	0.98334512798	0.836044	0.994588	1.18964	0.00511706
F8WD04	ATL1	1.80709923292	1.82303944237	1.36824381625	1.11902388298	1.81507	1.24363	0.685172	0.0445783
F8WF69	CLTA	1.00071678791	1.02927462335	0.797969451634	0.82503461912	1.015	0.811502	0.799513	0.00921707
G3V0J0	FMR1	0.784670020677	0.910444722548	1.20250850328	0.80965491748	0.847557	1.00608	1.18704	0.522479
G3V180	DPP3	0.816260834376	0.967843354712	0.573978755084	0.645000085764	0.892052	0.609489	0.683244	0.0776573
G3V1K3	PON2	0.538724904991	0.559298921319	0.648521890909	0.588469616433	0.549012	0.618496	1.12656	0.160023
G3V1L6	FERMT1	1.12323332667	1.08428918032	0.951068498876	0.944912440748	1.10376	0.94799	0.858873	0.0156418
G3V1L9	TJP1	0.781483505528	0.492836519766	1.54482812662	2.58684594419	0.63716	2.06584	3.24226	0.118315
G3V2N0	GNG2	1.04295783719	0.867193356823	0.741496184729	0.825936083158	0.955076	0.783716	0.82058	0.220898
G3V325	ATP5J2-PTCD1	0.595227006871	0.393566197102	1.10627140633	0.44076696577	0.494397	0.773519	1.56457	0.506338
G3V379	FERMT2	0.788532674486	0.80635670394	0.648920341389	0.579370673529	0.797445	0.614146	0.770142	0.0362816
G3V3D1	NPC2	1.5878329101	1.6780226002	1.29502212786	1.27872063141	1.63293	1.28687	0.788076	0.0170875
G3V4T6	GSTZ1	1.07667490574	1.08150583951	0.935389171907	0.855747482971	1.07909	0.895568	0.829929	0.0441484
G3V599	CTAGE5	0.985938749334	0.736839415095	0.952414251345	1.26199220342	0.861389	1.1072	1.28537	0.341549
G3V5I3	SERPINA3	0.452944740069	1.23522872575	0.291134807987	1.61505879313	0.844087	0.953097	1.12915	0.900249
G3V5T9	CDK2	0.871851759453	0.943977846064	0.837188257438	1.36220395702	0.907915	1.0997	1.21123	0.544412
G3XAI2	LAMB1	1.17424244596	1.14592291179	1.72084720585	1.58760214007	1.16008	1.65422	1.42595	0.018474
G3XAN8	TIMM8B	1.38434695254	1.3330995089	0.935914394575	0.963641974472	1.35872	0.949778	0.699023	0.00503703
G5E975	SMARCB1	0.903206702957	0.773940443263	0.833675853832	0.917701959172	0.838574	0.875689	1.04426	0.677716
G5E9L8	ECT2	0.974571095466	0.755985079707	0.905891244576	0.907470069494	0.865278	0.906681	1.04785	0.741261
G5E9Q2	CSDE1	0.839447196648	0.834523830479	0.791104902695	0.764155659965	0.836986	0.77763	0.929085	0.0493477
G5E9T8	GOSR1	0.97338176162	1.14004075344	1.0972676348	1.48634672758	1.05671	1.29181	1.22248	0.382286
G5EA03	LIMCH1	0.991395573072	1.21677505827	0.851238622895	0.777478484125	1.10409	0.814359	0.737587	0.134507
G5EA09	SDCBP	1.11418183286	1.09129197673	1.29627212004	1.5266365332	1.10274	1.41145	1.27996	0.116515
G5EA30	CELF1	0.891574497195	0.884352834816	0.993311791301	1.01246076041	0.887964	1.00289	1.12942	0.00783511
G8JLA2	MYL6	1.46894964504	1.46097459954	1.03231496816	1.04621580766	1.46496	1.03927	0.709415	0.00035413
G8JLB6	HNRNPH1	1.08236931688	1.03331662485	0.985568004062	1.0332201127	1.05784	1.00939	0.9542	0.292225
G8JLC6	MIA3	0.980915984068	0.882199590045	0.953907061778	0.947354481071	0.931558	0.950631	1.02047	0.736961
G8JLH6	CD9	1.06999245688	1.04530329502	0.774052955723	0.788667595971	1.05765	0.78136	0.738772	0.00268498
G8JLK1	USE1	0.956789384736	1.02134634995	1.13899954602	0.930308618675	0.989068	1.03465	1.04609	0.716948
G8JLL9	MYH14	0.54009266534	0.313389512435	0.388862278568	0.39947123496	0.426741	0.394167	0.923667	0.801074
H0Y2S9	MPRIP	1.45829162223	0.933581735671	1.117809567	0.944322754012	1.19594	1.03107	0.862141	0.611279
H0Y368	DPM1	0.659959202332	0.620227898417	0.881179989036	0.841453711722	0.640094	0.861317	1.34561	0.0157459
H0Y8X4	DNPH1	0.914507519023	0.950614827056	0.796033236708	0.631248876879	0.932561	0.713641	0.765249	0.121891
H0Y9I3	XPO5	1.01151037418	0.99215435631	1.09035254604	1.10478057295	1.00183	1.09757	1.09556	0.0155287
H0Y9X1	TMA16	0.885144796362	0.912175746965	0.862902147515	0.85515136965	0.89866	0.859027	0.955897	0.10618
H0YAA0	Uncharacterized protein	0.86671987739	0.923005268286	1.02664240196	0.905320998619	0.894863	0.965982	1.07947	0.398964
H0YG20	MAN1B1	1.17804543132	1.3152031019	1.76599031153	1.95007408466	1.24662	1.85803	1.49045	0.0334836
H0YGL6	RAB6A	1.18435785861	0.871771226897	0.941540753529	0.985761281977	1.02806	0.963651	0.937345	0.722762
H0YHD9	KRT72	0.168358991073	0.151772350105	0.119248456687	0.134361637778	0.160066	0.126805	0.792206	0.0974413
H0YHG0	Uncharacterized protein	1.04860611832	1.03358165038	0.939658686273	0.983192448939	1.04109	0.961426	0.923476	0.0743437
H0YIV9	Uncharacterized protein	0.794077938109	1.09757865415	0.873370552202	0.951498203951	0.945828	0.912434	0.964693	0.85099
H0YJ75	PPP2R5C	1.14737747477	0.851476482582	0.906773740567	0.942587595118	0.999427	0.924681	0.925211	0.665748
H0YK83	SEC11A	0.958072287259	0.936798247287	0.983786677544	0.935621629383	0.947435	0.959704	1.01295	0.68703
H0YL70	TLE3	0.804593492711	0.723688836647	1.01886880599	0.995191846058	0.764141	1.00703	1.31786	0.028818
H3BLT4	BIRC5	0.410974410956	0.590251355456	0.412338655573	0.681411898362	0.500613	0.546875	1.09241	0.801671
H3BLZ8	DDX17	0.935255889561	0.923623211642	0.839201104861	0.874821542153	0.92944	0.857011	0.922073	0.0608705
H3BMD8	ARPP19	0.663391436281	0.584136010334	0.515720640072	0.586960510788	0.623764	0.551341	0.883893	0.307055
H3BNQ7	ABAT	0.167485552865	0.201757061999	0.165699543746	0.200024526476	0.184621	0.182862	0.990471	0.948774
H3BNV2	NQO1	0.984870212203	1.05393382795	1.15535413112	1.27435663389	1.0194	1.21486	1.19173	0.104777
H3BP20	HEXA	0.790855018061	0.839977807104	0.78282278275	0.75342107279	0.815416	0.768122	0.942	0.240294
H3BQK9	MACF1	1.1403801767	0.930526626353	1.16231298555	0.984216603803	1.03545	1.07326	1.03652	0.809286
H3BRF5	EARS2	0.871844393602	0.723294265438	0.872867851153	0.818174076813	0.797569	0.845521	1.06012	0.606221
H7BXF4	SMPD4	0.983328951468	1.2322966481	1.1590261054	1.0618074226	1.10781	1.11042	1.00235	0.986223
H7BXF5	SAP130	0.854938263116	1.17861612762	1.00197541219	1.00940654196	1.01678	1.00569	0.989097	0.951632
H7BXP1	NKIRAS2	0.623721645141	0.919088392751	0.889953770529	0.0	0.771405	0.889954	1.15368	0.55831
H7BY58	PCMT1	0.914708093229	1.05560200436	0.724174599976	0.881780510347	0.985155	0.802978	0.815077	0.226936
H7BYY1	TPM1	1.26594370135	1.27937846205	1.81282485338	1.84012785285	1.27266	1.82648	1.43516	0.000753884
H7BYY3	MED23	1.08306265588	1.12335417681	0.948676236112	0.887001975542	1.10321	0.917839	0.831973	0.0372905
H7BZJ3	PDIA3	1.12526558525	0.968141833013	1.05611584298	1.14516772307	1.0467	1.10064	1.05153	0.610922
H7C1N3	BET1	1.05594339567	0.969922413657	1.06490479381	0.998457459172	1.01293	1.03168	1.01851	0.763021
H7C2I1	PRMT1	1.29415296358	1.27576880735	0.929338573666	0.894029318624	1.28496	0.911684	0.709503	0.00283128
H7C2Q8	EBNA1BP2	0.812381012436	0.760072114397	1.04835155411	1.04016635552	0.786227	1.04426	1.32819	0.0103623
H7C3D8	CMC1	1.06243350945	0.85953005033	0.59897138088	0.632798249533	0.960982	0.615885	0.640891	0.0785085
H7C561	SF1	1.14027118587	0.952360812307	1.01605746872	1.2572915707	1.04632	1.13667	1.08636	0.614418
H7C5A7	ACOT8	1.11619143462	0.380125619857	1.35183349296	0.454326081504	0.748159	0.90308	1.20707	0.814523
H7C5E2	BCAP29	0.782831220417	0.927084213072	1.20591286677	1.18539956737	0.854958	1.19566	1.3985	0.0428093
H8Y6P7	GCOM1	1.2947688105	1.54089541687	0.816609492794	1.67050175281	1.41783	1.24356	0.877082	0.732744
H9KV28	DIAPH1	0.93572472592	0.885322985659	0.660353790191	0.57392548566	0.910524	0.61714	0.677785	0.0278648
I1E4Y6	GIGYF2	1.02132732787	0.954906031409	1.01463458817	0.899615178907	0.988117	0.957125	0.968635	0.686634
I3L0E3	MRPS17	1.14368175299	1.07500974984	0.584559789819	1.0334873108	1.10935	0.809024	0.72928	0.316954
I3L3T0	PAM16	0.816529674194	0.815646452155	1.05898605096	1.05449505187	0.816088	1.05674	1.29489	9.04205e-05
I3L448	ATPAF1	0.813233957845	0.806145416285	0.389299569048	0.619532344549	0.80969	0.504416	0.622974	0.117723
I3L4C2	BAIAP2	0.903473926433	0.920308686841	0.893647352738	0.843819791116	0.911891	0.868734	0.952672	0.24246
I3L4Q0	FAM195B	1.2750773639	1.24675454014	1.30142363966	1.18245852498	1.26092	1.24194	0.984952	0.785666
I3L504	EIF5A	1.19185572491	1.17951576856	0.837421144231	0.867497396525	1.18569	0.852459	0.718959	0.00237099
J3KMZ8	DPF2	0.94457901022	0.986704812516	1.05684331489	0.950334576561	0.965642	1.00359	1.0393	0.575721
J3KN00	NDUFA13	0.87557227046	1.34738680259	1.06558227626	1.13479497128	1.11148	1.10019	0.989842	0.966534
J3KN01	MLLT4	0.887252129235	0.896855553447	0.936311541237	0.904514760842	0.892054	0.920413	1.03179	0.229833
J3KN10	PI4KA	0.6264695838	0.872706749351	0.636125771616	0.815840616984	0.749588	0.725983	0.968509	0.891144
J3KN16	KIAA0368	1.03936174833	1.06559505911	0.854551128997	0.902944750723	1.05248	0.878748	0.834932	0.0241915
J3KN32	RCOR1	0.845983913095	0.844988018472	0.886362005787	0.992867377613	0.845486	0.939615	1.11133	0.219176
J3KN36	NOMO3	0.880600254081	0.841206829482	1.15729078273	1.15936572582	0.860904	1.15833	1.34548	0.00436901
J3KNA0	OXA1L	1.02075132621	0.995134230835	1.11393000265	1.1943570103	1.00794	1.15414	1.14505	0.0741786
J3KNB2	ABI2	0.943626740411	1.09431723733	0.762615711092	0.733437932343	1.01897	0.748027	0.734099	0.0717069
J3KNF8	CYB5B	0.795114713872	0.722752882124	0.98304406951	0.919897028101	0.758934	0.951471	1.25369	0.0569432
J3KNL2	SEPT1	1.11715052704	1.00464092418	0.691017759346	0.848647928934	1.0609	0.769833	0.725644	0.0951457
J3KNL3	CHID1	1.10312954657	0.972877766926	0.77341740337	0.778793065392	1.038	0.776105	0.74769	0.0567224
J3KNL6	SEC16A	0.757578467684	0.835779493709	0.613696284549	0.712942966347	0.796679	0.66332	0.832606	0.169215
J3KNN5	DDX41	1.04915572717	1.14215586284	0.880329099471	0.740842836579	1.09566	0.810586	0.739818	0.0766532
J3KNQ4	PARVA	1.30097213866	0.997487835198	0.587010889526	0.895647613325	1.14923	0.741329	0.645066	0.200137
J3KNW4	FHL2	0.850202061936	0.931556415071	1.02305403303	1.04285376142	0.890879	1.03295	1.15948	0.0769407
J3KNX9	MYO18A	1.12942750501	1.2466577748	1.28531557435	1.27627085588	1.18804	1.28079	1.07807	0.255371
J3KP22	PTPRA	1.64054235808	0.932545251891	1.58519345164	1.20801319349	1.28654	1.3966	1.08555	0.809526
J3KPA3	OSBPL9	0.763397538816	0.819512244356	0.594548606266	0.752152260658	0.791455	0.67335	0.850776	0.293465
J3KPD3	RBM7	1.16685454053	0.979793847924	1.36671913292	1.28410828727	1.07332	1.32541	1.23487	0.132566
J3KPF3	SLC3A2	0.542765824013	0.533439659436	0.793051674315	0.799760187134	0.538103	0.796406	1.48003	0.000494164
J3KPP4	LUC7L3	0.976022451394	0.961818925391	0.96199855804	0.919211832377	0.968921	0.940605	0.970776	0.335908
J3KPS0	DNAJB12	0.874803084494	0.886663630574	1.15012481566	1.17234018822	0.880733	1.16123	1.31848	0.00200904
J3KPV7	MPST	0.987871407172	1.01741956201	0.983454772327	0.866176286497	1.00265	0.924816	0.922375	0.326927
J3KPW1	SUDS3	1.08376974029	0.993843674438	0.978750592246	0.996961173759	1.03881	0.987856	0.950953	0.382364
J3KPW7	HDAC2	0.947089266364	0.870719252735	0.878721440306	0.918906244333	0.908904	0.898814	0.988898	0.836856
J3KPZ4	C1D	0.868724355764	0.813874852548	1.11677972843	1.24357580726	0.8413	1.18018	1.4028	0.0391268
J3KQ32	OLA1	1.18276579784	1.24412985869	0.838639783726	0.80218668662	1.21345	0.820413	0.676101	0.00814402
J3KQ40	TBC1D8	0.906981677147	0.951698557005	1.17230376398	1.19837360225	0.92934	1.18534	1.27546	0.0100665
J3KQ48	PTRH2	0.515996364112	0.713019734146	0.496958013822	0.884082994916	0.614508	0.690521	1.1237	0.759771
J3KQ73	FKBP8	1.03847594899	1.06646516743	1.05879999206	1.05057576078	1.05247	1.05469	1.00211	0.893125
J3KQE5	RAN	1.22636020707	1.15817828394	0.935069646583	0.911383914875	1.19227	0.923227	0.774344	0.0175221
J3KQJ1	SUMF2	1.1220455558	1.0321337532	0.988047683058	1.03320051024	1.07709	1.01062	0.938292	0.317327
J3KQN4	RPL36A	0.793523694171	0.748789420099	0.904299483799	0.858235305449	0.771157	0.881267	1.14279	0.0755122
J3KQW8	RAB34	1.01748653559	1.00320838319	1.29481436678	1.24699601413	1.01035	1.27091	1.25789	0.00904664
J3KQY1	MRPL22	0.924573880778	1.04677422462	0.893269964753	0.861443090084	0.985674	0.877357	0.890108	0.22838
J3KR35	CCDC12	1.00022437331	0.892965031627	0.997649193952	0.948432621093	0.946595	0.973041	1.02794	0.697887
J3KR54	IVD	0.816786668394	0.791422231738	0.874752505061	0.865858297424	0.804104	0.870305	1.08233	0.0388278
J3KTA4	DDX5	0.770116189096	0.768359752538	0.92635770799	0.9454583288	0.769238	0.935908	1.21667	0.00329478
J3KTL2	SRSF1	0.86025605863	0.870189586264	0.910302803791	0.908641103833	0.865223	0.909472	1.05114	0.0127053
J3QK89	CHERP	0.88771799814	0.884858067363	1.09388578341	1.04229190034	0.886288	1.06809	1.20513	0.0196046
J3QLS3	MRPS7	0.972114885813	1.00605655264	1.08006687186	1.04092690752	0.989086	1.0605	1.0722	0.110243
J3QQ67	RPL18	0.96174907053	0.968680289765	0.968285407692	0.991681666925	0.965215	0.979984	1.0153	0.349732
J3QQJ0	SAP30BP	0.946943157766	0.955599250215	0.981194732827	0.990296723022	0.951271	0.985746	1.03624	0.0316221
J3QR07	YTHDC1	0.884349914373	0.844315903573	0.944594039591	0.930014574028	0.864333	0.937304	1.08443	0.0756793
J3QR44	CDK11B	0.895034457843	0.920550679895	0.97860466012	1.02320560878	0.907793	1.00091	1.10257	0.0684136
J3QRS9	ZNF207	0.923575777171	0.976133279674	0.928039999478	0.890518961071	0.949855	0.909279	0.957283	0.335762
J3QRU1	YES1	0.732869432731	0.713264076152	1.02268937355	1.03179594648	0.723067	1.02724	1.42067	0.00126027
J3QT22	PPME1	0.641724084474	1.09965588572	1.18606389104	0.897657710409	0.87069	1.04186	1.19659	0.591685
J9JID7	LMNB2	1.06267822982	1.07556143054	1.22129983345	1.23466607613	1.06912	1.22798	1.14859	0.00339652
J9JIE6	TMCO1	0.950098136444	0.927973808977	1.21348312554	1.2624900715	0.939036	1.23799	1.31836	0.00799069
K7EK56	C19orf25	0.882297251432	0.848142437201	0.959181136367	0.916031610535	0.86522	0.937606	1.08366	0.119202
K7EL89	SRM	1.26730021953	1.19062990962	1.16291948562	1.29972615649	1.22897	1.23132	1.00192	0.978743
K7ELC2	RPS15	0.927133925189	0.865589982627	0.867020284008	0.942075175901	0.896362	0.904548	1.00913	0.88157
K7ELL7	PRKCSH	0.970857877185	0.936139700189	0.989761317164	0.993598022861	0.953499	0.99168	1.04004	0.160366
K7EN15	CANT1	1.03980404576	0.958059402909	1.15912801132	1.23163044303	0.998932	1.19538	1.19666	0.0693873
K7EPJ5	MGRN1	1.49649678084	1.16180747098	1.60904641652	1.04587291703	1.32915	1.32746	0.998727	0.996346
K7EQZ6	HDGFRP2	1.14068006221	1.14776410099	1.00524952252	0.958866661791	1.14422	0.982058	0.858276	0.0202946
K7ER00	FARSA	0.581802602094	0.609135025039	0.467808233916	0.635272451551	0.595469	0.55154	0.926229	0.656193
K7ESE5	C19orf53	0.745805483878	0.789934886688	1.00345125815	0.978485583959	0.76787	0.990968	1.29054	0.0126673
M0QWZ7	SARS2	0.99453173557	0.983348378351	1.0073322966	1.00540619979	0.98894	1.00637	1.01762	0.0916447
M0QXB5	ETHE1	0.853561792701	1.12775109954	0.815442622158	0.905743920269	0.990656	0.860593	0.86871	0.462638
M0QYS1	RPL13A	0.940129873676	0.924138320371	0.912251501336	0.916279930036	0.932134	0.914266	0.980831	0.162555
M0QYZ2	AP2S1	1.02189248591	1.1300577467	1.04309879399	0.849416713023	1.07598	0.946258	0.879442	0.362727
M0R0K5	EMR2	1.14535089058	1.25352250149	0.839141296447	0.884853589026	1.19944	0.861997	0.718669	0.0289693
M0R1T9	TEAD2	1.09233132205	1.03414267078	1.11627316807	1.07502386698	1.06324	1.09565	1.03048	0.459374
M0R226	MRPL34	0.986483767901	0.939050640956	0.97087861087	0.929226862774	0.962767	0.950053	0.986794	0.72605
M0R2B7	POLD1	1.24413465323	1.55472668796	1.07346831196	0.777413345983	1.39943	0.925441	0.661298	0.157775
M0R2Z9	SUGP2	0.628264371214	0.631171870364	0.805040823471	0.771336500568	0.629718	0.788189	1.25165	0.0112018
M0R3H9	BABAM1	1.19054291318	0.991090775475	1.10214173346	1.20316486455	1.09082	1.15265	1.05669	0.635734
O00115	DNASE2	0.803994160743	0.705804976604	0.629554501289	0.640195001613	0.7549	0.634875	0.841006	0.135664
O00116	AGPS	1.27058598591	1.17853234569	1.48443028253	1.41678608338	1.22456	1.45061	1.1846	0.0583168
O00139	KIF2A	0.97914910606	0.960890823908	0.749468919999	0.782176327583	0.97002	0.765823	0.789492	0.00830811
O00148	DDX39A	0.959692592939	0.962216740485	0.938957239734	0.672900161151	0.960955	0.805929	0.838675	0.364078
O00151	PDLIM1	1.14274450377	1.13594264324	1.23399200455	1.27071270452	1.13934	1.25235	1.09919	0.0262321
O00159	MYO1C	1.21338476269	1.198247297	1.40452600475	1.42230574585	1.20582	1.41342	1.17217	0.00314801
O00161	SNAP23	0.810481871055	0.838848661558	1.1612603518	1.01371128002	0.824665	1.08749	1.3187	0.0728862
O00165	HAX1	0.945050361607	0.629685510878	1.04638841592	0.793252388134	0.787368	0.91982	1.16822	0.579696
O00186	STXBP3	0.692925937783	0.631507683709	0.860873599855	0.806377858476	0.662217	0.833626	1.25884	0.0528595
O00217	NDUFS8	1.05780854764	1.0210035436	0.80297478029	0.901401742873	1.03941	0.852188	0.81988	0.0705302
O00231	PSMD11	1.17601121217	1.08598432521	0.824948187643	0.776935955045	1.131	0.800942	0.708173	0.0230667
O00232	PSMD12	1.15103196125	1.17212147614	0.846724786903	0.843328016165	1.16158	0.845026	0.727482	0.0011365
O00233	PSMD9	0.971381805771	1.34019706958	0.828679845287	0.809739475095	1.15579	0.81921	0.708788	0.20991
O00257	CBX4	1.37521167995	1.31269291885	0.0	2.04240508333	1.34395	2.04241	1.5197	0.781997
O00264	PGRMC1	0.969070311028	0.923789824106	1.27770346798	1.23747573605	0.94643	1.25759	1.32877	0.00934018
O00267	SUPT5H	1.02605315156	0.909041864573	0.96562419393	0.87785784487	0.967548	0.921741	0.952657	0.595053
O00268	TAF4	1.03590973501	1.07273159787	0.915801391035	0.945304502972	1.05432	0.930553	0.882609	0.034466
O00291	HIP1	1.20642434521	1.06299017746	0.969273327377	0.837269621493	1.13471	0.903271	0.796039	0.140835
O00308	WWP2	0.73791392003	1.30892291744	1.08585849272	0.842917541824	1.02342	0.964388	0.94232	0.866671
O00330	PDHX	0.957434334405	0.969817246136	1.10959485923	1.15495998426	0.963626	1.13228	1.17502	0.0188874
O00391	QSOX1	0.905212025	0.973344883038	1.04557188151	0.973370221865	0.939278	1.00947	1.07473	0.292914
O00400	SLC33A1	0.936802289205	0.893048481565	1.04966041669	0.914430079893	0.914925	0.982045	1.07336	0.444624
O00410	IPO5	0.832575834515	0.897754749759	0.886897182009	0.844254828132	0.865165	0.865576	1.00047	0.992543
O00422	SAP18	0.966919763631	0.901342802337	1.05782854441	1.05825869422	0.934131	1.05804	1.13265	0.063432
O00425	IGF2BP3	1.22915123149	1.09921700417	1.05839859821	1.16490831231	1.16418	1.11165	0.954878	0.595596
O00443	PIK3C2A	0.931241931559	0.985916191394	1.15677484565	1.43850639379	0.958579	1.29764	1.35371	0.141943
O00459	PIK3R2	1.194178268	1.68182801084	0.0	1.27568274365	1.438	1.27568	0.887121	0.361979
O00461	GOLIM4	1.04140290006	0.995453550972	1.19753611852	1.11628080493	1.01843	1.15691	1.13597	0.0973008
O00468	AGRN	0.935632319878	0.88609376865	1.20992990134	1.12465450194	0.910863	1.16729	1.28152	0.0350452
O00469	PLOD2	1.04611226112	0.995487564062	1.09093706305	1.09397967104	1.0208	1.09246	1.0702	0.105735
O00479	HMGN4	0.927435456252	0.923581348544	1.25333470352	1.1738115652	0.925508	1.21357	1.31125	0.0185668
O00483	NDUFA4	0.557787253613	0.669146127135	0.493672172882	0.479862609666	0.613467	0.486767	0.79347	0.152479
O00487	PSMD14	1.18468097383	1.1141272294	0.805178934753	0.866836438122	1.1494	0.836008	0.72734	0.0216248
O00515	LAD1	0.424126352309	0.440221023773	0.364990195973	0.410642870854	0.432174	0.387817	0.897363	0.208307
O00519	FAAH	0.607086104604	0.0	0.572350806571	0.0	0.607086	0.572351	0.942784	0.970575
O00566	MPHOSPH10	0.609793961091	0.628421280294	0.968359711189	0.882086812222	0.619108	0.925223	1.49445	0.0201566
O00567	NOP56	0.829500953486	0.793899285457	1.00292677964	1.00501353654	0.8117	1.00397	1.23687	0.00849156
O00571	DDX3X	0.804501061226	0.79323069648	1.13025941437	1.11821576106	0.798866	1.12424	1.40729	0.000641865
O00584	RNASET2	0.54614899931	0.89529257505	0.546237276805	0.574876319437	0.720721	0.560557	0.777772	0.457034
O00625	PIR	0.450558650949	0.658557044664	0.128496503944	0.367780956449	0.554558	0.248139	0.447453	0.192943
O00629	KPNA4	0.887659626579	1.01523951275	0.537956664078	0.972135401245	0.95145	0.755046	0.793574	0.476895
O00743	PPP6C	0.9754303019	0.771035630152	1.04137898318	1.21189527247	0.873233	1.12664	1.29019	0.19722
O00754	MAN2B1	0.955785872407	0.969800548907	0.926735101113	0.845014423354	0.962793	0.885875	0.920109	0.204689
O00757	FBP2	0.284308360177	0.658066523794	0.212911292441	0.531426758173	0.471187	0.372169	0.789853	0.725771
O00764	PDXK	0.787552830949	0.958778796832	1.45988478136	0.578380869583	0.873166	1.01913	1.16717	0.775962
O14494	PPAP2A	1.82023591317	1.64092802666	0.974611793887	1.27074889654	1.73058	1.12268	0.64873	0.0723854
O14497	ARID1A	1.02826040932	0.97408077696	1.12100520564	1.24325498456	1.00117	1.18213	1.18075	0.113695
O14524	TMEM194A	0.848546481781	0.938276167593	1.05201947921	1.03793085427	0.893411	1.04498	1.16965	0.0792566
O14548	COX7A2L	0.858337816174	0.891717786393	0.860116003637	0.80418471674	0.875028	0.83215	0.950999	0.31861
O14561	NDUFAB1	0.681302508558	0.714895664659	0.75334807102	0.756062153594	0.698099	0.754705	1.08109	0.0783485
O14617	AP3D1	1.1421666258	1.40205343968	0.652082762729	0.871184452564	1.27211	0.761634	0.598717	0.0952746
O14618	CCS	1.07825188384	1.0423795231	0.814096007316	0.744329899917	1.06032	0.779213	0.734888	0.0189197
O14646	CHD1	0.396079832275	0.805957454617	1.62005937468	1.15455103941	0.601019	1.38731	2.30826	0.126669
O14647	CHD2	0.897212054989	0.906242966586	1.10234894681	1.04156682322	0.901728	1.07196	1.18878	0.0310662
O14656	TOR1A	0.942715985265	0.869021711696	1.03009577642	1.04162253613	0.905869	1.03586	1.1435	0.0733713
O14657	TOR1B	1.17820307067	1.17198397915	1.49231541268	1.65991414591	1.17509	1.57611	1.34127	0.0410526
O14672	ADAM10	1.20796785482	1.27640028124	1.43582987335	1.63896344138	1.24218	1.5374	1.23766	0.1104
O14681	EI24	0.935513017151	0.943024771048	0.977393781481	1.00456450134	0.939269	0.990979	1.05505	0.0669253
O14684	PTGES	1.11842693003	1.23236721168	1.23666688703	1.32038964258	1.1754	1.27853	1.08774	0.282008
O14737	PDCD5	1.33808517165	1.30429181337	0.901838093848	0.88614322666	1.32119	0.893991	0.676656	0.00189642
O14744	PRMT5	0.924358374762	0.900655000456	0.702422744385	0.768207674356	0.912507	0.735315	0.805819	0.0367976
O14745	SLC9A3R1	0.506114108386	0.444614595574	0.453346032366	0.476431570756	0.475364	0.464889	0.977963	0.78
O14773	TPP1	1.13069470511	1.06733683873	0.805341375655	0.800148766747	1.09902	0.802745	0.730422	0.0113149
O14776	TCERG1	1.12280945529	1.15656958629	0.866115038823	0.81486163927	1.13969	0.840488	0.737471	0.0103558
O14782	KIF3C	1.07233784523	0.97156405591	0.886454778125	0.831727767669	1.02195	0.859091	0.840638	0.104822
O14786	NRP1	1.95985255226	0.968745872966	1.67552066141	1.08632134043	1.4643	1.38092	0.943059	0.898264
O14787	TNPO2	1.01355319416	0.951369034442	0.881358904476	0.903846836348	0.982461	0.892603	0.908538	0.11291
O14828	SCAMP3	1.13231167976	1.11957586547	1.14220675479	1.21166856122	1.12594	1.17694	1.04529	0.285519
O14874	BCKDK	0.749367196402	0.675310558867	0.772548145562	0.812015212673	0.712339	0.792282	1.11223	0.197026
O14908	GIPC1	0.845721607073	0.841406981911	0.920300546065	0.903960144591	0.843564	0.91213	1.08128	0.0148511
O14925	TIMM23	1.11501485599	0.867949466974	1.04433339738	1.10317129803	0.991482	1.07375	1.08298	0.583515
O14936	CASK	1.28618706617	1.28946497093	1.29345601345	1.25023183856	1.28783	1.27184	0.98759	0.537666
O14949	UQCRQ	1.14054359556	1.05435521048	0.723796782089	0.739733738378	1.09745	0.731765	0.666787	0.0140602
O14957	UQCR11	0.799677893443	0.626527567948	0.222586234577	0.409812017409	0.713103	0.316199	0.443413	0.0895598
O14964	HGS	0.941243515974	0.980343896615	0.988015264284	1.01963995483	0.960794	1.00383	1.04479	0.229124
O14965	AURKA	1.01075479056	0.964546711804	0.780273379279	0.779627606491	0.987651	0.77995	0.789703	0.0121511
O14966	RAB7L1	0.266979171443	0.565389194159	0.301947433588	0.787235549382	0.416184	0.544591	1.30853	0.696297
O14967	CLGN	0.491752009911	0.986827804563	0.931128428692	1.29475704973	0.73929	1.11294	1.50542	0.347852
O14974	PPP1R12A	1.00618807121	0.832523817014	1.29215932319	0.930712057185	0.919356	1.11144	1.20893	0.43916
O14979	HNRNPDL	1.00064040495	1.00196902916	1.35702193037	1.39615137506	1.0013	1.37659	1.37479	0.00270997
O14980	XPO1	1.11382287812	1.01286236298	0.738129044038	0.749603103079	1.06334	0.743866	0.699554	0.0243688
O15020	SPTBN2	0.710622142207	1.07714831255	0.543465067492	0.718781439876	0.893885	0.631123	0.706045	0.325102
O15031	PLXNB2	0.975116726281	1.03244390811	1.28154763859	1.31009822708	1.00378	1.29582	1.29094	0.0118099
O15042	U2SURP	0.871334877341	0.922061757611	1.02760434862	1.06229628896	0.896698	1.04495	1.16533	0.0403754
O15067	PFAS	1.05908462102	1.21002996903	0.94169556223	0.737210981766	1.13456	0.839453	0.739895	0.145919
O15091	KIAA0391	0.741834972126	0.733070943335	0.898949261687	0.927028473794	0.737453	0.912989	1.23803	0.00694714
O15116	LSM1	0.849973839504	0.783291072725	0.914397824664	0.839244692688	0.816632	0.876821	1.0737	0.353592
O15118	NPC1	1.17101471343	0.990965118032	1.05590687821	1.25800794648	1.08099	1.15696	1.07028	0.63108
O15121	DEGS1	1.14664086033	1.29386352718	1.24617438804	1.10307728948	1.22025	1.17463	0.962609	0.700173
O15126	SCAMP1	0.998977195439	1.0038643184	0.941480274498	1.02024423893	1.00142	0.980862	0.979471	0.654295
O15127	SCAMP2	1.15297042451	0.933375175404	1.02391419871	0.989473111726	1.04317	1.00669	0.965031	0.773917
O15160	POLR1C	1.04703946586	1.07300759861	0.903184051969	0.858769077312	1.06002	0.880977	0.831092	0.0200247
O15164	TRIM24	0.952564621168	1.07471596141	0.975067439302	0.940221039096	1.01364	0.957644	0.944757	0.470962
O15173	PGRMC2	1.34037185637	1.30799150504	1.35052990291	1.29962716921	1.32418	1.32508	1.00068	0.978981
O15212	PFDN6	1.21497205175	1.16279165344	0.839796858923	0.835024861752	1.18888	0.837411	0.704368	0.00551051
O15213	WDR46	0.922831511687	0.800126378491	0.781925232633	0.924170327771	0.861479	0.853048	0.990213	0.936656
O15226	NKRF	0.814177556511	0.836611435206	1.18396917689	1.14844254623	0.825394	1.16621	1.41291	0.00377827
O15228	GNPAT	1.05449894498	1.1205129048	1.11677715324	1.01207267526	1.08751	1.06442	0.978776	0.745007
O15231	ZNF185	0.983971628405	0.965005783725	1.45135993277	1.43463526603	0.974489	1.443	1.48077	0.00072747
O15235	MRPS12	0.736398356033	0.979553257683	0.716967180708	0.927612499295	0.857976	0.82229	0.958407	0.845021
O15254	ACOX3	1.35469325892	2.85450560603	1.04245745465	0.0	2.1046	1.04246	0.495323	0.225097
O15258	RER1	0.973812089418	0.91121211981	0.983182185268	1.03169813192	0.942512	1.00744	1.06889	0.242763
O15260	SURF4	0.842286069898	0.876043753162	1.18709767152	1.25630935495	0.859165	1.2217	1.42197	0.0110918
O15269	SPTLC1	1.00300537279	0.967606058175	1.03628979667	1.01837765982	0.985306	1.02733	1.04265	0.168265
O15270	SPTLC2	0.778858677014	0.832298066074	0.962232605171	1.03880647742	0.805578	1.00052	1.24199	0.0528544
O15294	OGT	1.14766129341	1.10081419506	0.909487912452	0.88052385718	1.12424	0.895006	0.7961	0.0141275
O15347	HMGB3	0.85904440477	0.871653322104	0.757835875626	0.743476030841	0.865349	0.750656	0.86746	0.00686899
O15371	EIF3D	1.09490305037	1.03455081077	0.771381129271	0.792571839701	1.06473	0.781976	0.734439	0.0125537
O15381	NVL	0.703547626163	0.638527527667	0.899146569519	0.862251676431	0.671038	0.880699	1.31244	0.0303458
O15382	BCAT2	0.921722783945	0.898445979333	1.18818198665	1.31265634779	0.910084	1.25042	1.37396	0.0329119
O15400	STX7	1.01549056988	1.13409658031	1.13534494994	1.17716165679	1.07479	1.15625	1.07579	0.324531
O15427	SLC16A3	1.38221918056	1.39632469952	1.63930191133	1.64009889841	1.38927	1.6397	1.18026	0.000794725
O15439	ABCC4	1.20328010162	1.12014254677	1.16192350602	0.705951914754	1.16171	0.933938	0.803933	0.429302
O15446	CD3EAP	1.35556612191	0.924103730587	1.35966469333	1.04408716884	1.13983	1.20188	1.05443	0.838032
O15460	P4HA2	1.49363642263	1.47550616741	1.21217758352	1.17511751415	1.48457	1.19365	0.804035	0.00499023
O15504	NUPL2	0.767125105246	0.83242953065	1.17772427377	0.987995347713	0.799777	1.08286	1.35395	0.106005
O15514	POLR2D	0.895969591404	0.949998791925	0.924811920295	0.669294110064	0.922984	0.797053	0.863561	0.43661
O15551	CLDN3	0.352611606525	0.342660166421	0.395274659622	0.414104156892	0.347636	0.404689	1.16412	0.0331154
O43143	DHX15	1.08441251412	1.07472656649	1.16781496381	1.17436469805	1.07957	1.17109	1.08477	0.00405581
O43148	RNMT	0.968170909747	0.987637653032	0.958077734979	1.01336160089	0.977904	0.98572	1.00799	0.81469
O43159	RRP8	0.751845431811	0.735952203925	0.878192057759	0.927032760962	0.743899	0.902612	1.21335	0.0251958
O43172	PRPF4	0.950225827853	0.899592505792	0.980663230211	1.00651899421	0.924909	0.993591	1.07426	0.136969
O43175	PHGDH	0.525348310338	0.525347996494	0.456234142411	0.434444451211	0.525348	0.445339	0.847703	0.0180421
O43181	NDUFS4	1.18291151834	1.23196080648	0.880373547757	0.893889256907	1.20744	0.887131	0.734723	0.00624852
O43196	MSH5	1.08129447409	1.09936109461	1.05364741133	0.996124904783	1.09033	1.02489	0.93998	0.162121
O43242	PSMD3	1.18037151521	1.14834724418	0.826913558609	0.785604663472	1.16436	0.806259	0.692449	0.00528391
O43264	ZW10	0.986589211817	0.993526129814	0.726071449721	0.879599923192	0.990058	0.802836	0.810898	0.135135
O43286	B4GALT5	1.16076647499	1.06494902307	1.59953169913	1.62250780997	1.11286	1.61102	1.44764	0.00963947
O43290	SART1	0.869603675867	0.862199241672	0.842927353973	0.892269178256	0.865901	0.867598	1.00196	0.951961
O43291	SPINT2	0.660681444961	0.614739823125	0.708220180528	0.72129064645	0.637711	0.714755	1.12081	0.0841383
O43292	GPAA1	1.10128620727	1.04056162687	1.14800062217	1.02532617097	1.07092	1.08666	1.0147	0.839493
O43324	EEF1E1	3.32633695027	1.41560241308	2.67366304973	1.14602018951	2.37097	1.90984	0.805511	0.74242
O43390	HNRNPR	0.881362100097	0.850573647382	0.785697808937	0.852281842605	0.865968	0.81899	0.945751	0.328722
O43395	PRPF3	0.933191133407	0.913653110651	1.01719720138	1.01766740037	0.923422	1.01743	1.10181	0.0106324
O43396	TXNL1	1.36590707225	1.29447848179	0.892132453295	0.950895277447	1.33019	0.921514	0.692767	0.0125648
O43399	TPD52L2	1.40623506431	1.31426501097	1.35522207606	1.28695316966	1.36025	1.32109	0.971209	0.564681
O43402	EMC8	0.719567031329	0.856200765718	1.01338066946	0.937378360002	0.787884	0.97538	1.23797	0.138597
O43432	EIF4G3	0.486267485503	1.23195233822	0.538600437355	1.2934829028	0.85911	0.916042	1.06627	0.924339
O43447	PPIH	1.03254480296	1.03769545306	0.895159808504	1.04178575851	1.03512	0.968473	0.935614	0.459503
O43464	HTRA2	0.84595228765	0.84268342664	0.958763654652	0.848034980191	0.844318	0.903399	1.06998	0.397829
O43488	AKR7A2	0.759495620024	0.868921555545	0.755440362692	0.959829125182	0.814209	0.857635	1.05334	0.743932
O43491	EPB41L2	0.834818061998	0.891719828633	1.01335094645	1.02705286086	0.863269	1.0202	1.18179	0.0330584
O43493	TGOLN2	0.989927615232	0.883691687795	0.960102276617	0.834260218217	0.93681	0.897181	0.957699	0.677845
O43570	CA12	0.702999478173	0.396019433594	0.791485013805	0.516639285354	0.549509	0.654062	1.19027	0.66224
O43583	DENR	1.15051429819	1.14829684887	0.939893707285	0.914048210807	1.14941	0.926971	0.806479	0.00338284
O43615	TIMM44	0.988454874	0.940899509803	1.18418363008	1.19558612432	0.964677	1.18988	1.23345	0.0115838
O43633	CHMP2A	1.00012767508	1.10920559271	1.00375710039	0.887542674974	1.05467	0.94565	0.896634	0.304744
O43663	PRC1	0.668422080365	0.453583608136	0.757862914893	0.593786279421	0.561003	0.675825	1.20467	0.48507
O43674	NDUFB5	1.06308533152	1.23502901305	0.839223607501	1.34285452807	1.14906	1.09104	0.949508	0.847621
O43678	NDUFA2	1.06257747603	1.09487984019	0.735898047224	0.710511137216	1.07873	0.723205	0.670423	0.00332193
O43681	ASNA1	0.878075551253	0.744058686112	0.648785748814	0.617360443283	0.811067	0.633073	0.780543	0.122617
O43684	BUB3	1.08082537514	1.08174993426	0.962590193261	0.995014663233	1.08129	0.978802	0.905219	0.0241415
O43688	PPAP2C	0.777438833772	0.767862076944	0.96530521968	1.00720049323	0.77265	0.986253	1.27645	0.00996886
O43707	ACTN4	1.04832557322	1.03771542405	1.21742700784	1.2133037886	1.04302	1.21537	1.16524	0.00108883
O43709	WBSCR22	0.484040814894	0.334481259077	0.899540311041	0.40756064386	0.409261	0.65355	1.5969	0.442319
O43715	TRIAP1	1.12984237259	1.0679066153	1.07014531543	1.18766549004	1.09887	1.12891	1.02733	0.69548
O43719	HTATSF1	1.1607669745	1.14572781743	0.937903583992	0.91456121494	1.15325	0.926232	0.803152	0.00371947
O43752	STX6	0.7786874886	0.709904873648	0.969006900729	0.946187717899	0.744296	0.957597	1.28658	0.0276656
O43765	SGTA	0.902787974181	1.0036043329	0.719234870134	0.90078530778	0.953196	0.81001	0.849783	0.301859
O43772	SLC25A20	1.69854584373	1.36303294187	1.1556723147	1.19603462	1.53079	1.17585	0.768135	0.170472
O43795	MYO1B	1.03125322143	0.956018935128	1.28905296417	1.26424592191	0.993636	1.27665	1.28483	0.0190302
O43808	SLC25A17	0.799143291824	0.830650800645	1.15319515747	0.961194327052	0.814897	1.05719	1.29734	0.130408
O43809	NUDT21	1.01043338049	0.935679870633	0.986305810106	1.00851767895	0.973057	0.997412	1.02503	0.595979
O43815	STRN	1.17522271895	1.48640022955	0.84649754035	0.873718346184	1.33081	0.860108	0.646303	0.0947139
O43818	RRP9	0.867681930757	1.84969385933	1.12573881492	0.892825083327	1.35869	1.00928	0.742836	0.560272
O43819	SCO2	0.75122191402	0.860565399276	0.990020018252	1.06391557563	0.805894	1.02697	1.27432	0.0787142
O43823	AKAP8	0.914969238016	0.811271774284	1.12558022073	0.978911068092	0.863121	1.05225	1.21912	0.169839
O43824	GTPBP6	1.10845761679	1.08368903719	1.0299175882	0.790610039015	1.09607	0.910264	0.830477	0.26244
O43837	IDH3B	0.847645053558	0.868256860252	0.940262307519	0.907180566477	0.857951	0.923721	1.07666	0.0777062
O43852	CALU	1.23630516189	1.11093419896	1.59753718629	1.63248109324	1.17362	1.61501	1.37609	0.0210522
O43865	AHCYL1	0.829315902477	0.703943839253	0.581848487109	0.610131431531	0.76663	0.59599	0.777416	0.117371
O43913	ORC5	0.672856173773	0.750603248514	0.850985555405	0.736001002892	0.71173	0.793493	1.11488	0.359938
O43920	NDUFS5	1.2632898174	1.22791838591	0.858192186969	0.847864083211	1.2456	0.853028	0.684831	0.00219533
O43929	ORC4	1.09693387418	1.23420777881	0.945820372193	1.06121320229	1.16557	1.00352	0.860966	0.212451
O60216	RAD21	1.03316381414	0.905073952478	0.956215702583	0.910419587198	0.969119	0.933318	0.963058	0.651178
O60220	TIMM8A	0.9645270238	1.03106993472	1.02744883286	1.04995869995	0.997798	1.0387	1.041	0.364304
O60231	DHX16	1.08506877335	0.680354643954	0.876528317038	0.66596765409	0.882712	0.771248	0.873726	0.673419
O60244	MED14	0.707342805887	0.977390216317	1.19014699081	0.96139688605	0.842367	1.07577	1.27708	0.317937
O60264	SMARCA5	0.718210542437	0.763119249858	0.978106493054	0.964372641721	0.740665	0.97124	1.31131	0.0102121
O60282	KIF5C	0.970869371191	1.29974601036	0.928352615133	1.37557150267	1.13531	1.15196	1.01467	0.95761
O60287	URB1	0.840440564886	0.440686083073	1.06000166592	0.692490634462	0.640563	0.876246	1.36793	0.476881
O60293	ZFC3H1	0.489065388675	0.656818489748	0.42263904575	0.713888007071	0.572942	0.568264	0.991834	0.980319
O60306	AQR	0.996453768049	0.891336130365	0.947164649824	0.899943242109	0.943895	0.923554	0.97845	0.757803
O60343	TBC1D4	1.59212277024	0.801028863618	0.544404556843	0.717606814155	1.19658	0.631006	0.527343	0.297298
O60437	PPL	0.500038631569	1.12075524107	0.335580482431	0.198185899374	0.810397	0.266883	0.329324	0.229419
O60476	MAN1A2	0.581353684499	0.618439890633	0.857026133244	0.812694697545	0.599897	0.83486	1.39167	0.0147928
O60488	ACSL4	1.46565672755	1.49193854999	1.70649459599	1.65813370955	1.4788	1.68231	1.13762	0.017799
O60493	SNX3	1.1109425156	1.04922049749	0.822979866977	0.836570477515	1.08008	0.829775	0.768252	0.015567
O60499	STX10	1.16421238743	1.05648480215	1.0272964806	0.979892248827	1.11035	1.00359	0.903855	0.211338
O60502	MGEA5	0.561565738137	0.72692895073	0.356163149724	0.467956455406	0.644247	0.41206	0.639599	0.145494
O60506	SYNCRIP	0.795478368517	0.787527516075	0.960280787734	0.935743810758	0.791503	0.948012	1.19774	0.00672152
O60508	CDC40	0.929102573642	0.801396391834	0.919254322508	0.882640360263	0.865249	0.900947	1.04126	0.644777
O60518	RANBP6	1.11494240752	0.0	0.564351124405	3.12105141644	1.11494	1.8427	1.65273	0.454043
O60543	CIDEA	0.995567872971	0.975984870206	1.23402913426	1.26868788899	0.985776	1.25136	1.26941	0.00557
O60547	GMDS	1.28018751974	1.22757927678	0.0	0.701907156912	1.25388	0.701907	0.559787	0.124237
O60568	PLOD3	1.07013846231	1.06073978988	1.34653463709	1.33186535749	1.06544	1.3392	1.25695	0.00101095
O60573	EIF4E2	1.0872892638	0.87653972331	0.919879375172	1.0051422431	0.981914	0.962511	0.980239	0.880167
O60613	SEP15	0.911217175531	1.05927922047	1.03781612147	0.963894040217	0.985248	1.00086	1.01584	0.8678
O60664	PLIN3	1.49702994242	1.30032856985	1.02620799759	0.972561897242	1.39868	0.999385	0.71452	0.0594305
O60701	UGDH	1.01743989331	1.32580345119	0.820407225961	0.633193223924	1.17162	0.7268	0.620337	0.132515
O60716	CTNND1	0.88263369501	0.896806166231	0.70819739192	0.641434631042	0.88972	0.674816	0.758459	0.0242999
O60783	MRPS14	0.97542888457	1.12657733139	0.965423212326	0.821897810877	1.051	0.893661	0.850293	0.270179
O60784	TOM1	0.980069204283	0.831657218564	0.850386408385	0.82356139495	0.905863	0.836974	0.923952	0.457389
O60812	HNRNPCL1	1.00602769147	0.874395545121	0.953379447873	0.992967254043	0.940212	0.973173	1.03506	0.67884
O60826	CCDC22	1.36128427329	0.679169120286	0.669320937958	0.243950027819	1.02023	0.456635	0.447582	0.295921
O60828	PQBP1	1.01425807914	1.01399550464	0.879920497158	0.926424494842	1.01413	0.903172	0.890591	0.0412218
O60830	TIMM17B	0.964665104302	0.82139773912	1.32321256271	1.24981434912	0.893031	1.28651	1.44061	0.0393859
O60831	PRAF2	1.18516020542	1.09331170433	1.08710550231	0.706086692422	1.13924	0.896596	0.787015	0.341274
O60832	DKC1	0.820629557933	0.8067314124	0.918740152156	0.940962526455	0.81368	0.929851	1.14277	0.0124883
O60841	EIF5B	0.941863572085	1.01323020653	0.927070977093	0.96026806637	0.977547	0.94367	0.965345	0.480057
O60869	EDF1	0.951896832813	0.924049624334	0.803372017463	0.834004071082	0.937973	0.818688	0.872827	0.0288158
O60870	KIN	0.799976271505	0.916591958216	0.811793102804	0.82097173538	0.858284	0.816382	0.95118	0.548096
O60884	DNAJA2	0.829368844732	0.851658384914	0.60229709161	0.589788486171	0.840514	0.596043	0.709141	0.00272154
O60885	BRD4	0.768980233992	0.990288620055	0.757686980776	0.953764266295	0.879634	0.855726	0.97282	0.886385
O60888	CUTA	1.20960502091	1.36951533698	0.877961674085	1.22706599776	1.28956	1.05251	0.81618	0.342333
O60942	RNGTT	0.877684801632	0.6862430526	0.0	0.0	0.781964	0	0	0.0146558
O75027	ABCB7	1.13296426075	1.13991879503	1.07672080039	0.985853556828	1.13644	1.03129	0.907471	0.147367
O75044	SRGAP2	1.11472753636	1.14139337229	1.00658119868	0.915160823738	1.12806	0.960871	0.85179	0.0724098
O75054	IGSF3	0.47690739187	0.134137911184	0.488022388886	0.195754164546	0.305523	0.341888	1.11903	0.886567
O75093	SLIT1	1.37095150774	1.36860419101	1.43451864841	1.44354642842	1.36978	1.43903	1.05056	0.00450476
O75121	MFAP3L	0.679567362975	0.354112051144	0.795171991859	0.672975230457	0.51684	0.734074	1.42031	0.337804
O75131	CPNE3	0.905904485607	0.935143059941	0.623437079288	0.61656679945	0.920524	0.620002	0.673532	0.00248781
O75146	HIP1R	0.980506156029	1.06592100397	0.958644063822	0.990027739326	1.02321	0.974336	0.952231	0.395111
O75150	RNF40	1.10956759623	1.23089557195	0.94115091807	0.855403371216	1.17023	0.898277	0.767606	0.0671808
O75151	PHF2	0.876651840863	0.797252340355	0.861375901663	0.919981840237	0.836952	0.890679	1.06419	0.389942
O75152	ZC3H11A	0.665098323237	0.785480250218	0.931973579566	0.99260994193	0.725289	0.962292	1.32677	0.0722141
O75153	CLUH	0.856306683195	1.19929157139	0.850334567358	0.796992763333	1.0278	0.823664	0.801386	0.360555
O75165	DNAJC13	0.875517571523	0.916213205949	0.78529013453	0.821515718201	0.895865	0.803403	0.89679	0.0769212
O75179	ANKRD17	0.85820331972	0.787842569311	1.02214973976	1.11434865842	0.823023	1.06825	1.29796	0.051628
O75182	SIN3B	0.84322118755	1.24149000506	0.813826453252	1.127431591	1.04236	0.970629	0.931188	0.803785
O75190	DNAJB6	0.792651103776	0.92521717891	1.27717495477	1.24322463723	0.858934	1.2602	1.46717	0.0278661
O75208	COQ9	0.790908128813	0.839692303893	0.566443095443	0.283534372727	0.8153	0.424989	0.521267	0.112818
O75223	GGCT	0.577559286562	0.541919592194	0.482693955939	0.520502123915	0.559739	0.501598	0.896128	0.154636
O75306	NDUFS2	1.02438449358	1.01665522908	0.838740142574	0.908336543801	1.02052	0.873538	0.855974	0.0523289
O75319	DUSP11	0.637381683735	0.424770541836	0.655350683113	0.725352039555	0.531076	0.690351	1.29991	0.290675
O75323	GBAS	1.00622560058	1.06292780645	0.943693911659	0.950411113113	1.03458	0.947053	0.915401	0.0919581
O75326	SEMA7A	1.27024762768	0.909587832077	0.834371377781	0.916536521937	1.08992	0.875454	0.803229	0.365947
O75330	HMMR	1.25955943844	0.668909282646	1.1388961096	1.03177114052	0.964234	1.08533	1.12559	0.725649
O75340	PDCD6	0.824183753277	0.83201967751	0.660979322607	0.566187077433	0.828102	0.613583	0.740951	0.0457988
O75347	TBCA	1.1030674059	1.033416508	0.898301168049	0.884312979125	1.06824	0.891307	0.834368	0.0380196
O75351	VPS4B	1.36228773682	1.31902673885	0.995897488545	0.805206504952	1.34066	0.900552	0.671724	0.0459731
O75352	MPDU1	0.754789732917	0.68983613502	0.931329255015	1.02616828832	0.722313	0.978749	1.35502	0.0467402
O75362	ZNF217	0.566199761112	0.708119266067	0.703848974883	0.655729449604	0.63716	0.679789	1.06691	0.626767
O75367	H2AFY	0.904408544771	0.879268953376	0.748834815202	0.676688314337	0.891839	0.712762	0.799205	0.0426171
O75368	SH3BGRL	1.06622064685	1.09657289305	0.753567182016	0.790476439599	1.0814	0.772022	0.713912	0.00591175
O75369	FLNB	1.09611921847	1.11004078663	0.757852477827	0.751833520287	1.10308	0.754843	0.684305	0.000473894
O75381	PEX14	1.0698599372	1.03078619778	1.08238607036	1.10706380193	1.05032	1.09472	1.04227	0.194608
O75390	CS	0.872031943711	0.864641735472	0.937260873973	0.966554734228	0.868337	0.951908	1.09624	0.0311535
O75396	SEC22B	0.70520601384	0.671809266486	0.767980910905	0.797856819665	0.688508	0.782919	1.13712	0.051966
O75400	PRPF40A	1.0119008787	0.910023508174	1.07842634746	1.10223370458	0.960962	1.09033	1.13462	0.131915
O75410	TACC1	1.01377195878	0.710783587442	1.27026591863	0.840576532731	0.862278	1.05542	1.22399	0.538986
O75431	MTX2	1.10124725762	1.10240279916	1.03330755109	1.16050509424	1.10183	1.09691	0.995536	0.945396
O75436	VPS26A	1.04899548632	1.03871656945	0.73719332962	0.751628229908	1.04386	0.744411	0.713135	0.000874372
O75438	NDUFB1	1.03567956592	0.944338514727	0.915014563389	0.902997175455	0.990009	0.909006	0.918179	0.220738
O75439	PMPCB	0.879222074253	0.842900254116	0.875077923205	0.903007286586	0.861061	0.889043	1.0325	0.346368
O75446	SAP30	0.734466262856	1.29872603342	0.820514884655	0.656259494835	1.0166	0.738387	0.726333	0.443676
O75475	PSIP1	0.9801774395	0.879742474532	1.07840405126	1.00968581609	0.92996	1.04404	1.12268	0.201638
O75477	ERLIN1	1.00450887081	0.876960235931	1.34073523757	1.30080889783	0.940735	1.32077	1.40398	0.0295558
O75489	NDUFS3	1.03314354314	0.97519187264	0.868775187055	0.895095702329	1.00417	0.881935	0.878275	0.061591
O75494	SRSF10	0.866827527233	0.909156057063	1.05082792114	1.08287501276	0.887992	1.06685	1.20142	0.0213255
O75521	ECI2	1.0892353186	1.02911546037	0.947688009697	0.951713776709	1.05918	0.949701	0.896642	0.0680901
O75530	EED	0.818087285463	0.761996949168	0.976616064114	0.868788862215	0.790042	0.922702	1.16792	0.160734
O75531	BANF1	1.20387705278	1.07014281892	1.58038754037	1.46124014751	1.13701	1.52081	1.33756	0.0503682
O75533	SF3B1	0.947504780102	0.931455196003	0.94436939306	0.918706071107	0.93948	0.931538	0.991546	0.652103
O75569	PRKRA	0.695150262295	0.724685305814	0.801467446711	0.81904639983	0.709918	0.810257	1.14134	0.0281034
O75607	NPM3	1.13720067624	0.733897982226	0.839205031235	1.04292991975	0.935549	0.941067	1.0059	0.982731
O75608	LYPLA1	0.739098959655	0.689505966843	0.798286162652	0.830532992063	0.714302	0.81441	1.14015	0.0773086
O75616	ERAL1	0.820546734357	0.928046509442	1.01490742012	0.951148047923	0.874297	0.983028	1.12436	0.224006
O75643	SNRNP200	0.898579237539	0.906420442322	0.874354987928	0.881008128581	0.9025	0.877682	0.972501	0.0403418
O75683	SURF6	0.805655076217	0.823303494127	1.13657121498	1.13315985884	0.814479	1.13487	1.39336	0.000786
O75688	PPM1B	1.05543119604	0.990815364786	1.02251444391	1.00682844897	1.02312	1.01467	0.991739	0.823076
O75691	UTP20	0.857901431493	0.837481462226	1.10135877242	1.06979504908	0.847691	1.08558	1.28063	0.00618553
O75694	NUP155	0.994727355971	0.963546749546	1.0245383601	1.01965670796	0.979137	1.0221	1.04388	0.11259
O75695	RP2	0.816052952084	1.0160125697	0.790498752509	1.10605260488	0.916033	0.948276	1.0352	0.87884
O75717	WDHD1	1.74742835735	1.2936573925	0.608935109194	1.09831241914	1.52054	0.853624	0.561394	0.183692
O75718	CRTAP	1.42902503546	1.42763858539	1.8808451565	1.84342376658	1.42833	1.86213	1.30371	0.00185772
O75746	SLC25A12	1.21848344996	1.18127521407	1.37876628517	1.27192854091	1.19988	1.32535	1.10457	0.156804
O75787	ATP6AP2	0.764859284868	0.947032231552	0.972348745269	0.899950904797	0.855946	0.93615	1.0937	0.499183
O75818	RPP40	1.16210888473	1.17534355784	0.846656381513	0.892300227653	1.16873	0.869478	0.743954	0.00624622
O75821	EIF3G	1.27237656287	1.02537748022	0.477019927965	0.747331658348	1.14888	0.612176	0.532847	0.0993306
O75822	EIF3J	0.916221367859	0.839646780444	0.953314011141	0.942686747758	0.877934	0.948	1.07981	0.211572
O75832	PSMD10	1.63232720717	0.904529565006	0.470353363941	0.585746867626	1.26843	0.52805	0.416303	0.182221
O75843	AP1G2	0.651954651975	1.47570842149	0.820064120864	0.650251609392	1.06383	0.735158	0.691047	0.516306
O75844	ZMPSTE24	1.23023378284	1.15690016144	1.36067434341	1.31920149623	1.19357	1.33994	1.12263	0.0737753
O75874	IDH1	1.64092184041	1.46927880503	0.770917372627	0.239306813397	1.5551	0.505112	0.32481	0.0640429
O75886	STAM2	0.915626753807	0.622229653155	0.803935444324	0.609765363884	0.768928	0.70685	0.919267	0.757895
O75915	ARL6IP5	1.06633143429	0.97871491578	0.953134131311	0.993521978528	1.02252	0.973328	0.951889	0.415093
O75923	DYSF	0.928146851847	0.524216450418	0.771946921061	0.771565949366	0.726182	0.771756	1.06276	0.84243
O75934	BCAS2	0.861567500825	0.886737900657	0.802262343328	0.846437380665	0.874153	0.82435	0.943027	0.189186
O75937	DNAJC8	1.04152102196	0.961144700315	0.848306210864	0.874698770417	1.00133	0.861502	0.860356	0.0806003
O75940	SMNDC1	1.1117953202	0.994466167036	0.969340641903	0.887773202727	1.05313	0.928557	0.881711	0.223358
O75947	ATP5H	0.792603790391	0.714195623701	1.0694742997	1.0859929302	0.7534	1.07773	1.43049	0.0149188
O75955	FLOT1	1.24785269483	1.23518480255	1.41694380541	1.50146084088	1.24152	1.4592	1.17534	0.0364393
O75962	TRIO	0.872767410842	0.758625906367	0.877887994423	0.514328784704	0.815697	0.696108	0.853391	0.594332
O75964	ATP5L	0.87487862094	0.839457232726	1.06644913426	1.09605667143	0.857168	1.08125	1.26142	0.010445
O76003	GLRX3	1.17061209799	0.81437113015	0.578019947425	0.461111497036	0.992492	0.519566	0.523496	0.127714
O76021	RSL1D1	0.756954281309	0.774233655868	1.05094592565	1.07505091428	0.765594	1.063	1.38846	0.00247701
O76024	WFS1	0.696213004973	0.500832493178	0.794812737832	0.993922510296	0.598523	0.894368	1.49429	0.167981
O76031	CLPX	0.867818351586	0.844161125786	1.0425580027	1.04775213754	0.85599	1.04516	1.22099	0.00407353
O76071	CIAO1	1.11333135603	0.967528341621	0.977461787448	1.23022259957	1.04043	1.10384	1.06095	0.70623
O76094	SRP72	1.10845585199	1.0879622262	1.0132669491	1.08311820589	1.09821	1.04819	0.954456	0.303121
O94760	DDAH1	0.716053602709	0.99225178536	0.521724674647	0.77452669047	0.854153	0.648126	0.758794	0.385867
O94766	B3GAT3	1.62171863199	1.27764378708	1.01608538814	1.03279144766	1.44968	1.02444	0.706665	0.132275
O94776	MTA2	1.10907527447	1.05233484614	0.997527194778	1.00366764814	1.08071	1.0006	0.925875	0.106924
O94804	STK10	0.937387108726	0.949309898289	0.88942287308	1.05932545386	0.943349	0.974374	1.03289	0.750531
O94826	TOMM70A	1.0314823361	0.981751436201	1.21682214811	1.24561522691	1.00662	1.23122	1.22313	0.015974
O94842	TOX4	1.07841806776	1.11523558025	0.861492909491	0.982271768258	1.09683	0.921882	0.840499	0.109292
O94851	MICAL2	1.06832234269	1.11172428187	1.26280044211	1.36977045953	1.09002	1.31629	1.20758	0.0593431
O94874	UFL1	0.668042750847	0.683865367169	0.719352395391	0.730216081064	0.675954	0.724784	1.07224	0.0365209
O94880	PHF14	1.10901792597	0.882399962094	0.473216898389	1.12504405719	0.995709	0.79913	0.802574	0.626334
O94888	UBXN7	1.14322685006	1.0665772448	0.824532802967	0.809265353613	1.1049	0.816899	0.739341	0.0179171
O94905	ERLIN2	0.912459927949	0.939710471256	1.02676666581	1.02801379967	0.926085	1.02739	1.10939	0.017649
O94906	PRPF6	0.874088780619	0.864975824596	0.819534188565	0.774267322828	0.869532	0.796901	0.916471	0.0879211
O94919	ENDOD1	0.791553573057	0.804398611821	0.802729740852	0.891265016051	0.797976	0.846997	1.06143	0.387465
O94923	GLCE	1.03718426496	0.713244821926	1.45000251898	1.54889762964	0.875215	1.49945	1.71324	0.0663569
O94925	GLS	0.982191018315	1.0247927327	1.28638514606	1.23807691706	1.00349	1.26223	1.25784	0.0151413
O94973	AP2A2	1.11774306496	1.13705365261	1.10335600467	1.15711554345	1.1274	1.13024	1.00252	0.929925
O94986	CEP152	0.963247881784	0.902975429653	0.877862526244	0.773722473359	0.933112	0.825792	0.884988	0.216385
O95070	YIF1A	1.02310303831	1.22749957297	0.858735761577	0.727158862294	1.1253	0.792947	0.704653	0.111761
O95071	UBR5	0.947115884073	0.725641573656	0.944182049731	1.45244539118	0.836379	1.19831	1.43274	0.321662
O95104	SCAF4	0.969253475374	1.02283030259	1.02455454997	1.17444004548	0.996042	1.0995	1.10387	0.323273
O95139	NDUFB6	1.44118795117	1.18288093062	1.08452644668	0.745376543154	1.31203	0.914951	0.697353	0.203517
O95159	ZFPL1	0.88004954564	1.20518496987	0.873344529871	0.9570737012	1.04262	0.915209	0.8778	0.527127
O95164	UBL3	0.47590493198	0.459296368512	0.611342258436	0.577652140119	0.467601	0.594497	1.27138	0.0212098
O95166	GABARAP	0.968781515211	0.919387408042	0.887434795457	0.818573406109	0.944084	0.853004	0.903525	0.164593
O95168	NDUFB4	1.28580527334	1.26895648452	0.850664485269	0.87411133465	1.27738	0.862388	0.675122	0.00120795
O95182	NDUFA7	1.01775715555	1.13029713317	0.744038552885	0.748418353784	1.07403	0.746228	0.694795	0.0282665
O95197	RTN3	1.06470112099	0.969555719065	0.96798755596	0.984715240634	1.01713	0.976351	0.95991	0.487436
O95202	LETM1	1.15841577745	1.09720762213	1.49367242744	1.43632797442	1.12781	1.465	1.29898	0.0151186
O95210	STBD1	1.46055318859	2.46845862649	1.32252837064	1.04183789561	1.96451	1.18218	0.601771	0.273431
O95218	ZRANB2	1.28650883046	1.15610281873	0.837369594112	0.882757824098	1.22131	0.860064	0.704216	0.034639
O95239	KIF4A	1.36637137814	1.74657524131	1.05220348792	1.21800224492	1.55647	1.1351	0.729279	0.179248
O95251	KAT7	0.837476934491	0.992832277121	0.963619017225	0.770153068891	0.915155	0.866886	0.947256	0.73474
O95255	ABCC6	1.21122371934	1.30528505666	1.42677082651	1.54604845591	1.25825	1.48641	1.18133	0.0952498
O95292	VAPB	0.518556520507	0.460201777945	0.705890679694	0.714239561691	0.489379	0.710065	1.45095	0.0173743
O95297	MPZL1	1.12624418957	1.11857995194	1.30838365125	0.828046825091	1.12241	1.06822	0.951714	0.842446
O95298	NDUFC2	1.17009399811	1.17851377829	0.88482176962	0.897921665532	1.1743	0.891372	0.759064	0.000756474
O95336	PGLS	1.40428999627	0.878212887928	0.706300788376	0.469679109586	1.14125	0.58799	0.515215	0.195099
O95347	SMC2	1.38789474055	1.26323959269	0.955814698156	0.992162379679	1.32557	0.973989	0.734771	0.0324493
O95400	CD2BP2	0.902923176213	0.751203842473	0.664759197561	0.632349531506	0.827064	0.648554	0.784165	0.148023
O95425	SVIL	1.29707055974	1.25515453621	1.32409265567	1.42028828593	1.27611	1.37219	1.07529	0.208538
O95433	AHSA1	1.04650812555	1.07465934814	0.778261669588	0.861895102601	1.06058	0.820078	0.773233	0.032047
O95453	PARN	0.941596511583	0.872619743511	0.761493040005	0.710787111987	0.907108	0.73614	0.811524	0.0573441
O95456	PSMG1	1.00909882687	0.818826653112	0.57561997709	0.660459514912	0.913963	0.61804	0.67622	0.104787
O95466	FMNL1	0.956121339925	0.928683699389	1.40437391391	1.27661715125	0.942403	1.3405	1.42242	0.0258937
O95470	SGPL1	0.698817826441	0.774699529114	1.06754781112	1.03592323587	0.736759	1.05174	1.42752	0.0166068
O95477	ABCA1	3.34176354614	5.52266628416	0.488864710395	0.0994905442981	4.43221	0.294178	0.0663726	0.0647716
O95486	SEC24A	0.680011549638	1.02286431481	0.744647844174	0.313330487861	0.851438	0.528989	0.621289	0.362411
O95562	SFT2D2	1.08611186471	0.956814431733	0.975158002261	0.97231781163	1.02146	0.973738	0.953278	0.537338
O95563	MPC2	1.81884067123	0.907140109059	2.13630548985	0.693852098158	1.36299	1.41508	1.03822	0.956871
O95573	ACSL3	1.08446394349	1.06346477092	1.16322601924	1.23122781702	1.07396	1.19723	1.11477	0.0741885
O95602	POLR1A	1.21946641509	0.988316409789	0.720947322061	0.802740890354	1.10389	0.761844	0.690144	0.108043
O95622	ADCY5	0.569824835207	0.577931864624	0.708692868044	0.750877831039	0.573878	0.729785	1.27167	0.0184553
O95630	STAMBP	0.943601543674	0.888412152296	0.78170062166	0.700105578135	0.916007	0.740903	0.80884	0.0708177
O95639	CPSF4	1.01762298439	0.994390532925	1.06571888309	1.14439871722	1.00601	1.10506	1.09846	0.137092
O95671	ASMTL	0.807346033071	1.00519672138	0.618209276741	0.67363396648	0.906271	0.645922	0.712724	0.126768
O95674	CDS2	0.961075699492	1.02876154192	0.914811434014	1.06673899317	0.994919	0.990775	0.995835	0.964791
O95685	PPP1R3D	0.677447319928	0.589769466003	0.7863368146	0.757473738907	0.633608	0.771905	1.21827	0.0956596
O95714	HERC2	0.912380396173	0.964451139509	0.790912572766	1.21902664102	0.938416	1.00497	1.07092	0.786776
O95716	RAB3D	0.497019144384	0.434358364308	0.391017616529	0.370709006949	0.465689	0.380863	0.817849	0.123448
O95721	SNAP29	0.766159593318	0.747322960623	0.830401855494	0.83309637463	0.756741	0.831749	1.09912	0.0157109
O95758	PTBP3	1.46867610222	0.695972382071	0.382531602817	0.582744483149	1.08232	0.482638	0.445927	0.27181
O95777	NAA38	0.446540455749	0.970048594393	1.20016243333	0.596194610259	0.708295	0.898179	1.26809	0.681519
O95782	AP2A1	1.05788472304	1.041837106	1.07678119619	1.09815307892	1.04986	1.08747	1.03582	0.106478
O95785	WIZ	0.889144650733	0.905518143868	0.896568883446	1.07939722628	0.897331	0.987983	1.10102	0.427411
O95793	STAU1	0.938555806776	0.888533284015	1.07707995656	1.12483453777	0.913545	1.10096	1.20515	0.0323971
O95816	BAG2	0.869689849076	0.870676550655	1.11174675626	1.08838974712	0.870183	1.10007	1.26418	0.00257541
O95817	BAG3	0.629523182069	0.677564638453	0.363671886231	0.514473052283	0.653544	0.439072	0.671833	0.11344
O95831	AIFM1	0.810676484025	0.827289121886	0.886542849185	0.881148079902	0.818983	0.883845	1.0792	0.0176503
O95861	BPNT1	0.969279129533	0.907682385708	0.710971732191	0.591567095495	0.938481	0.651269	0.693961	0.0505925
O95865	DDAH2	0.930850396402	1.06294312995	0.461214455302	0.703439994888	0.996897	0.582327	0.58414	0.0951816
O95881	TXNDC12	0.811905222314	0.804301524683	1.11839675715	1.24020648657	0.808103	1.1793	1.45935	0.0259775
O95983	MBD3	0.910530565079	0.874049566365	0.990147588024	0.99157473327	0.89229	0.990861	1.11047	0.0326265
O96000	NDUFB10	1.08914846019	1.08274114255	1.000394299	0.92942113763	1.08594	0.964908	0.888542	0.0768082
O96005	CLPTM1	0.880427328894	1.02261759024	1.08912501121	1.14764576294	0.951522	1.11839	1.17536	0.162165
O96008	TOMM40	0.882121999123	0.837681431107	1.16636764102	1.13020811663	0.859902	1.14829	1.33537	0.00972349
O96011	PEX11B	0.748987612767	0.788623211267	0.546722985001	0.527121557308	0.768805	0.536922	0.698385	0.00896848
O96013	PAK4	0.918365835542	0.992964130985	0.906525442114	0.894136848842	0.955665	0.900331	0.942099	0.280895
O96019	ACTL6A	0.896953411014	0.883627401119	0.907192420737	0.908906355943	0.89029	0.908049	1.01995	0.118247
P00156	MT-CYB	0.844364659294	1.07333751638	0.691351742211	0.83127666717	0.958851	0.761314	0.793986	0.278815
P00167	CYB5A	0.69764970209	0.613366997014	0.488773039246	0.500473205651	0.655508	0.494623	0.754564	0.0633581
P00367	GLUD1	0.906321229926	0.896974904657	1.06480445548	1.07382956766	0.901648	1.06932	1.18596	0.00149778
P00387	CYB5R3	1.05734536359	1.02515925753	1.35077199552	1.37329888735	1.04125	1.36204	1.30807	0.00372875
P00390	GSR	0.779108569798	0.781019031085	0.561315247307	0.625698534439	0.780064	0.593507	0.760844	0.0285327
P00414	MT-CO3	0.726126221132	0.567240403085	0.361387643787	0.303228584885	0.646683	0.332308	0.513865	0.0653911
P00491	PNP	1.02170523996	0.974353417115	0.580446671651	0.968947201899	0.998029	0.774697	0.776227	0.371989
P00505	GOT2	0.816418524866	0.800230908053	0.910770679802	0.937094459047	0.808325	0.923933	1.14302	0.0173984
P00533	EGFR	1.02826185384	1.05719519741	1.36961100599	1.38684516901	1.04273	1.37823	1.32175	0.00250952
P00846	MT-ATP6	1.01625644	0.882522592412	0.882014535778	0.983379183174	0.94939	0.932697	0.982417	0.860693
P00966	ASS1	0.316837071556	0.34398136882	0.259061530382	0.320020558347	0.330409	0.289541	0.87631	0.345301
P01009	SERPINA1	1.29837004334	1.28946631953	1.12416588657	1.22173002029	1.29392	1.17295	0.906509	0.132218
P01034	CST3	0.981110467463	0.931069342029	1.04935323981	0.904059355389	0.95609	0.976706	1.02156	0.813594
P01111	NRAS	0.75011422676	0.599757352069	0.932756998543	0.862417329003	0.674936	0.897587	1.32989	0.115397
P01112	HRAS	1.1459931188	1.04439207062	1.03426359996	1.0828060369	1.09519	1.05853	0.966528	0.581794
P01892	HLA-A	1.79883376875	1.57747008331	0.970093389885	1.24655955577	1.68815	1.10833	0.656532	0.0819698
P01912	HLA-DRB1	1.59628591654	2.04569779201	0.885691458397	0.387732700081	1.82099	0.636712	0.349651	0.0716842
P02462	COL4A1	1.15818506829	1.03104849149	1.04012489529	0.882810071283	1.09462	0.961467	0.87836	0.318611
P02545	LMNA	1.40945808034	1.40366330815	1.09218449338	1.10778235884	1.40656	1.09998	0.782038	0.000735633
P02549	SPTA1	3.00543032526	1.25494843515	0.919819549329	0.767245338056	2.13019	0.843532	0.395989	0.280649
P02686	MBP	1.40879352016	1.36277961142	1.07763170648	1.17865935359	1.38579	1.12815	0.814083	0.0434146
P02768	ALB	0.966258664134	0.9642378723	1.42468730554	1.40693449613	0.965248	1.41581	1.46678	0.000392915
P02788	LTF	0.913722277594	1.03451273346	1.33571190471	1.32385304489	0.974118	1.32978	1.36512	0.0279005
P02792	FTL	1.47496393481	1.49679397269	1.16211114155	1.0845606039	1.48588	1.12334	0.756008	0.0121215
P02795	MT2A	1.31874530265	1.29438441431	1.68589939609	1.77496930102	1.30656	1.73043	1.32442	0.0116579
P03891	MT-ND2	1.18437925978	1.18002781886	1.02791399078	1.00227358842	1.1822	1.01509	0.858646	0.0060006
P03915	MT-ND5	0.779739654846	1.50659491806	0.876710951789	0.0	1.14317	0.876711	0.766914	0.341392
P03928	MT-ATP8	0.989159975694	1.0160005934	0.978962450655	0.958183924761	1.00258	0.968573	0.96608	0.182995
P04004	VTN	0.739082690818	0.804751679804	1.1125071273	1.06684705728	0.771917	1.08968	1.41165	0.0154726
P04035	HMGCR	0.618424749823	0.725870458451	0.691218176527	0.819873289899	0.672148	0.755546	1.12408	0.424548
P04040	CAT	0.850189412708	0.822476263086	0.770426711749	0.806705972211	0.836333	0.788566	0.942886	0.171467
P04062	GBA	1.05658856274	1.04598682291	1.05932596378	0.991787046343	1.05129	1.02556	0.975524	0.53014
P04156	PRNP	1.2781199452	1.58078745255	1.23525629444	1.43126254647	1.42945	1.33326	0.932706	0.647018
P04179	SOD2	1.61044179172	1.55811564661	1.33635628722	1.37549692743	1.58428	1.35593	0.855864	0.019864
P04181	OAT	0.892998912337	0.845742093158	0.709759541127	0.649811530377	0.869371	0.679786	0.781928	0.0382213
P04350	TUBB4A	1.0091121808	1.10136603986	0.710601082583	0.727756606321	1.05524	0.719179	0.681532	0.0189393
P04626	ERBB2	1.34975652125	0.0	0.564722734729	0.0	1.34976	0.564723	0.418389	0.645278
P04637	TP53	1.08201948628	0.953165871521	1.04935901452	0.967531652291	1.01759	1.00845	0.991011	0.915552
P04732	MT1E	1.13641106114	1.28065865118	1.76583206363	2.25262764746	1.20853	2.00923	1.66253	0.087524
P04843	RPN1	1.04484298822	1.05045388936	0.989307976584	0.978598941643	1.04765	0.983953	0.939202	0.008887
P04844	RPN2	1.18307193636	1.14133410501	1.07096136125	1.05360754268	1.1622	1.06228	0.914027	0.0475442
P04899	GNAI2	1.46316405793	1.41848839834	1.2356942911	1.21028001785	1.44083	1.22299	0.84881	0.0136338
P04920	SLC4A2	1.00745238745	0.777428798219	1.06956619133	1.02615758569	0.892441	1.04786	1.17415	0.315486
P05023	ATP1A1	1.09817795186	1.08108875215	1.03608936518	1.03166096613	1.08963	1.03388	0.948828	0.0241563
P05026	ATP1B1	1.40295215668	1.36555110331	1.10418819814	1.19423707047	1.38425	1.14921	0.830205	0.0404345
P05067	APP	1.01366351905	0.948691338384	1.03227618818	1.1973483276	0.981177	1.11481	1.1362	0.27089
P05089	ARG1	0.929560541454	0.921519789771	0.919314385919	0.885948667596	0.92554	0.902632	0.975248	0.313561
P05091	ALDH2	1.64091832511	1.67269851324	1.24023866351	1.26571494572	1.65681	1.25298	0.756259	0.0025336
P05109	S100A8	0.2120367389	0.153778156213	0.15507895892	0.145757698292	0.182907	0.150418	0.822374	0.385576
P05114	HMGN1	0.659616460417	0.604195451728	0.705968141956	0.692770851368	0.631906	0.699369	1.10676	0.141421
P05121	SERPINE1	1.34643413115	1.41891801834	1.6003759621	1.67077443494	1.38268	1.63558	1.18291	0.037668
P05141	SLC25A5	0.87750032919	0.829973881426	0.899243794941	0.877612297967	0.853737	0.888428	1.04063	0.315269
P05198	EIF2S1	0.988347326823	0.966651878726	1.0430603063	1.03713003208	0.9775	1.0401	1.06404	0.0307932
P05204	HMGN2	1.00996297654	1.0509547614	1.35401623075	1.35077042973	1.03046	1.35239	1.31242	0.00405383
P05362	ICAM1	1.48848177183	1.6091477895	1.79275015925	1.9016242858	1.54881	1.84719	1.19265	0.0668251
P05386	RPLP1	0.626428642989	0.846219392183	0.665975005581	0.947905870243	0.736324	0.80694	1.0959	0.73094
P05387	RPLP2	0.855828755259	0.929332668608	0.929349635167	0.942233093724	0.892581	0.935791	1.04841	0.366435
P05388	RPLP0	0.934809750446	0.928432717544	0.964627121367	0.952196596153	0.931621	0.958412	1.02876	0.0617552
P05412	JUN	1.13440408849	1.09254912975	1.53145037838	1.34672679539	1.11348	1.43909	1.29243	0.0751767
P05556	ITGB1	1.16757708902	1.15113699774	1.28749780134	1.28538060434	1.15936	1.28644	1.10961	0.00422633
P05783	KRT18	0.246670966388	0.22396915882	0.213609371247	0.180404260977	0.23532	0.197007	0.837187	0.197068
P05787	KRT8	0.235685426326	0.23195280064	0.217634046995	0.196667324543	0.233819	0.207151	0.885944	0.129232
P06280	GLA	0.656831461239	0.458151192084	0.487177932126	0.348072095248	0.557491	0.417625	0.749115	0.367985
P06396	GSN	1.12288683347	1.10879421507	0.927912742192	0.927173891741	1.11584	0.927543	0.831251	0.00140125
P06493	CDK1	1.14027225487	1.07996230771	1.03655693881	0.915717625608	1.11012	0.976137	0.87931	0.185684
P06576	ATP5B	0.851672835535	0.82153639472	1.0744488446	1.05463992716	0.836605	1.06454	1.27246	0.00619997
P06702	S100A9	0.103178663147	0.215993245188	0.168214547793	0.231781796046	0.159586	0.199998	1.25323	0.596223
P06737	PYGL	1.18435481357	1.35336522051	0.894951261308	0.90705882806	1.26886	0.901005	0.71009	0.0491651
P06748	NPM1	0.925532972512	0.887482497175	0.787823901467	0.84493123508	0.906508	0.816378	0.900574	0.119496
P06756	ITGAV	1.06006234064	1.00882556985	1.16124338686	1.0828184277	1.03444	1.12203	1.08467	0.202413
P06899	HIST1H2BJ	1.17102663406	1.13650540019	1.30250155217	1.26924596485	1.15377	1.28587	1.1145	0.0313724
P07199	CENPB	0.986438681817	0.930419809931	0.962783388938	0.974599850351	0.958429	0.968692	1.01071	0.754274
P07203	GPX1	1.84219360849	2.30316377083	1.60884098203	1.63656893439	2.07268	1.6227	0.782902	0.190657
P07237	P4HB	1.37384569518	1.32557372423	1.23509819088	1.22854312228	1.34971	1.23182	0.912656	0.0401367
P07305	H1F0	0.880840195078	0.7620870905	0.887748197505	0.82896015098	0.821464	0.858354	1.04491	0.633652
P07355	ANXA2	1.52085612589	1.4532049736	1.36710529141	1.33502462132	1.48703	1.35106	0.908566	0.0681509
P07437	TUBB	1.25763208945	1.25247360445	0.77790713624	0.899378469775	1.25505	0.838643	0.668213	0.0206542
P07686	HEXB	0.78329419439	0.80165760787	0.915075155345	0.877959105476	0.792476	0.896517	1.13129	0.0373971
P07711	CTSL	0.983877093592	1.36132362472	0.909746389252	0.907502979812	1.1726	0.908625	0.77488	0.296799
P07741	APRT	0.746776188036	0.404853772343	0.290357037584	0.62000534854	0.575815	0.455181	0.790499	0.661948
P07814	EPRS	1.08763223983	1.05117564133	0.939634495291	0.891033035428	1.0694	0.915334	0.855929	0.0367455
P07858	CTSB	1.17800213448	1.14467479537	1.02983933972	0.988639573233	1.16134	1.00924	0.869031	0.0290312
P07900	HSP90AA1	0.969505475224	1.00251305494	0.715498933485	0.672039723939	0.986009	0.693769	0.703613	0.00860559
P07919	UQCRH	1.29166840469	0.831182686157	0.996792726929	0.827335713383	1.06143	0.912064	0.859282	0.604596
P07954	FH	1.00444477153	0.964395746716	1.0803041855	1.07804894227	0.98442	1.07918	1.09626	0.0419983
P08047	SP1	0.623096061601	0.898284819973	0.883811868439	0.784081327541	0.76069	0.833947	1.0963	0.666341
P08107	HSPA1A	0.717159331639	0.663214986964	0.734952956564	0.731529690434	0.690187	0.733241	1.06238	0.252166
P08236	GUSB	0.798641670316	0.830262868971	0.989169436978	1.02376102294	0.814452	1.00647	1.23576	0.0145691
P08238	HSP90AB1	1.14053704831	1.06991471219	0.777959133412	0.744843182698	1.10523	0.761401	0.68891	0.0126236
P08240	SRPR	0.863993130133	0.837248406348	0.915279014875	0.914402723262	0.850621	0.914841	1.0755	0.0407691
P08397	HMBS	1.82364892001	0.996623409017	0.0	0.334679456368	1.41014	0.334679	0.237338	0.108306
P08559	PDHA1	1.25223054871	1.21046793727	1.04191168864	1.07491813739	1.23135	1.05841	0.859557	0.0228771
P08574	CYC1	1.12548438566	1.12931864969	1.02159583435	1.04636199296	1.1274	1.03398	0.917135	0.017519
P08579	SNRPB2	1.01127676233	0.947206605338	1.03428237954	1.04607807491	0.979242	1.04018	1.06223	0.20228
P08581	MET	0.8382634994	0.93645083856	1.69244514368	0.946570527253	0.887357	1.31951	1.48701	0.369468
P08582	MFI2	1.38966564854	1.25693605923	1.34898368742	1.35782905038	1.3233	1.35341	1.02275	0.695173
P08590	MYL3	0.927469130435	1.39162805093	0.714671849947	1.05898667675	1.15955	0.886829	0.764806	0.444901
P08621	SNRNP70	0.951171352643	0.941992071958	1.03481788758	1.00476984946	0.946582	1.01979	1.07734	0.043088
P08670	VIM	1.19784059347	1.18953276189	1.66818931045	1.65133336315	1.19369	1.65976	1.39045	0.000406177
P08708	RPS17	0.823754623188	0.701256046994	0.910824677494	1.04577244554	0.762505	0.978299	1.28301	0.141452
P08727	KRT19	0.541039361354	0.456443024967	0.416694295129	0.351635130101	0.498741	0.384165	0.770269	0.164862
P08754	GNAI3	0.871265439442	0.79554571695	1.14969618814	1.17418711132	0.833406	1.16194	1.39421	0.014354
P08865	RPSA	0.915351580699	0.975509627621	0.924767953942	0.827757969008	0.945431	0.876263	0.92684	0.3493
P09012	SNRPA	1.01190148028	1.00073978579	1.03511483134	1.19613793796	1.00632	1.11563	1.10862	0.308334
P09132	SRP19	0.953875963625	0.975501241302	0.534095112771	0.829147155462	0.964689	0.681621	0.706571	0.195782
P09234	SNRPC	1.15415499387	0.929211321342	0.801310486319	1.14071989385	1.04168	0.971015	0.93216	0.761634
P09382	LGALS1	1.36324624353	1.40443207502	1.22305128141	1.21430740394	1.38384	1.21868	0.880651	0.0158615
P09429	HMGB1	0.927826336832	1.0522352979	0.68376072497	0.507356127882	0.990031	0.595558	0.601555	0.0673827
P09467	FBP1	0.0933707292541	0.298734303007	0.0702614827214	0.190986579597	0.196053	0.130624	0.666271	0.637932
P09471	GNAO1	1.31168798744	1.27957800389	1.27320165798	1.23989732149	1.29563	1.25655	0.969834	0.233161
P09486	SPARC	1.0439749417	0.622881102014	0.931322229993	1.87883398659	0.833428	1.40508	1.6859	0.385121
P09496	CLTA	1.23378330145	1.17873768948	1.00329896115	1.0180531975	1.20626	1.01068	0.837859	0.0205723
P09497	CLTB	1.05395102378	0.979000391773	0.897159091064	0.861872084644	1.01648	0.879516	0.86526	0.0805656
P09543	CNP	1.19501170374	1.24658716771	1.26391682794	1.26967511628	1.2208	1.2668	1.03768	0.218292
P09622	DLD	1.10427807078	1.06580302647	1.0404451705	1.09017409661	1.08504	1.06531	0.981816	0.594357
P09651	HNRNPA1	0.885517403007	0.879879306752	0.954571680021	0.980953355093	0.882698	0.967763	1.09637	0.0242344
P09661	SNRPA1	1.04603609968	0.978316573258	1.02826622477	1.00523779481	1.01218	1.01675	1.00452	0.9099
P09669	COX6C	0.973219039577	0.903649553737	0.681923613075	0.700711973457	0.938434	0.691318	0.736671	0.0206045
P09758	TACSTD2	0.970909303647	0.85126144187	0.787339261462	1.00894981943	0.911085	0.898145	0.985796	0.927524
P09848	LCT	1.02832021411	1.12414979712	1.31583452666	1.12756420429	1.07624	1.2217	1.13516	0.302346
P09874	PARP1	0.929544461606	0.906203061922	1.3483633822	1.31788758845	0.917874	1.33313	1.45241	0.00212964
P09960	LTA4H	1.39506176999	1.96003101087	0.648568033025	0.628053716766	1.67755	0.638311	0.380503	0.0666697
P09972	ALDOC	0.379748081361	0.354278299029	0.0	0.204878423361	0.367013	0.204878	0.558232	0.124442
P0C0S5	H2AFZ	0.782116917064	0.755928187675	0.996984556121	1.03900775302	0.769023	1.018	1.32375	0.00974393
P0C0S8	HIST1H2AG	1.00828524049	0.860846634928	1.36773749092	1.41248923969	0.934566	1.39011	1.48744	0.027429
P0C7P0	CISD3	0.971226362045	0.949376680697	0.977532300524	1.00946605529	0.960302	0.993499	1.03457	0.22831
P0DJI8	SAA1	1.6889414764	1.71547338617	1.2332813382	1.10547521702	1.70221	1.16938	0.686978	0.014674
P10109	FDX1	0.916947527448	0.641070093193	0.990096825415	0.669684103954	0.779009	0.82989	1.06532	0.832226
P10155	TROVE2	1.1211547951	1.0476269941	0.752756236601	0.726780721235	1.08439	0.739768	0.682197	0.01256
P10253	GAA	0.680689861746	0.628766153877	0.517286457306	0.479441378444	0.654728	0.498364	0.761177	0.0397147
P10301	RRAS	1.1544251954	1.11448714378	1.02691871726	1.08887620516	1.13446	1.0579	0.932515	0.173394
P10515	DLAT	1.12426148789	1.11661402626	1.06863564921	1.08303885532	1.12044	1.07584	0.960194	0.031835
P10586	PTPRF	0.662783959612	1.03267979064	0.672763457153	0.863454444805	0.847732	0.768109	0.906075	0.738812
P10619	CTSA	1.01299904532	1.05744045009	0.995829527628	0.983873452101	1.03522	0.989851	0.956175	0.187423
P10620	MGST1	0.942029109672	0.889391367258	0.932513786758	0.734452743072	0.91571	0.833483	0.910204	0.506487
P10644	PRKAR1A	1.02292623248	1.01640539861	0.889132963695	0.845565124735	1.01967	0.867349	0.850621	0.0202782
P10809	HSPD1	0.870657363218	0.869027616951	1.14017712544	1.12571225809	0.869842	1.13294	1.30247	0.000764364
P10909	CLU	0.672103306162	0.848658890644	0.798954735776	0.860547086035	0.760381	0.829751	1.09123	0.535412
P11021	HSPA5	1.35776090255	1.33693938706	1.37396653153	1.37855689733	1.34735	1.37626	1.02146	0.113318
P11047	LAMC1	1.17742747442	1.2689165033	1.39419091064	1.44202764148	1.22317	1.41811	1.15937	0.0635139
P11117	ACP2	1.02661088091	1.0954630838	0.968496010039	1.05769852055	1.06104	1.0131	0.954818	0.484462
P11142	HSPA8	0.981928266544	0.966207587958	0.972918681084	0.951564289954	0.974068	0.962241	0.987859	0.466519
P11166	SLC2A1	1.31690194887	1.26704674021	1.39607124342	1.36350871181	1.29197	1.37979	1.06797	0.0982955
P11172	UMPS	1.05295701241	0.957840369463	0.800429754696	0.908819205881	1.0054	0.854624	0.850035	0.171653
P11177	PDHB	1.32023373588	1.24754941096	0.982045164429	1.02208520598	1.28389	1.00207	0.780491	0.0209947
P11182	DBT	1.03386618996	1.01746102691	1.25145997693	1.1679651573	1.02566	1.20971	1.17944	0.0495027
P11233	RALA	0.941799413521	0.903314194723	1.1536465719	1.12833418804	0.922557	1.14099	1.23677	0.0109356
P11279	LAMP1	0.885414527	1.01692218806	1.0501181071	1.10295678239	0.951168	1.07654	1.13181	0.218888
P11387	TOP1	0.900023619454	0.878898857338	1.06958095654	1.02802164756	0.889461	1.0488	1.17914	0.0207377
P11388	TOP2A	0.788336295986	0.76867912276	0.98450278747	1.00289820657	0.778508	0.9937	1.27642	0.0038901
P11717	IGF2R	1.08053741876	1.06729989255	0.980777990632	0.998448543344	1.07392	0.989613	0.921497	0.0167182
P11940	PABPC1	0.930273599032	0.931646866943	0.969515582763	0.963153238865	0.93096	0.966334	1.038	0.00835807
P12074	COX6A1	0.0	1.57156687865	0.0	0.587643216277	1.57157	0.587643	0.373922	0.616962
P12235	SLC25A4	0.865082489487	0.870841056865	1.25097894461	1.17365131876	0.867962	1.21232	1.39674	0.0124405
P12236	SLC25A6	0.9517262866	0.947836273864	1.09754188734	1.1353955975	0.949781	1.11647	1.1755	0.0127798
P12268	IMPDH2	0.787509335785	0.815818593866	0.592391309679	0.536942868827	0.801664	0.564667	0.704369	0.0168177
P12270	TPR	1.11824814808	1.10287220017	1.01808482867	1.00628418399	1.11056	1.01218	0.911418	0.00956556
P12429	ANXA3	1.42677001315	1.47555394872	1.25505659898	1.27198431073	1.45116	1.26352	0.870696	0.0184114
P12532	CKMT1A	0.194753340168	0.16678316781	0.17192578589	0.166181706794	0.180768	0.169054	0.935196	0.498156
P12814	ACTN1	1.11580688343	1.09713471784	1.4987715026	1.51854134951	1.10647	1.50866	1.36349	0.00114098
P12830	CDH1	0.36474502736	0.305002719101	0.373549701331	0.263381689061	0.334874	0.318466	0.951002	0.817937
P12931	SRC	1.68108577521	1.40499816165	1.72297547056	1.51524411309	1.54304	1.61911	1.0493	0.702721
P12955	PEPD	0.658596686191	1.0284116576	0.350339489075	0.840008389654	0.843504	0.595174	0.705597	0.503277
P12956	XRCC6	1.13341084459	1.1405041242	0.890762236702	0.869144971971	1.13696	0.879954	0.773955	0.00195343
P13010	XRCC5	1.15774827554	1.12479573379	0.907469208187	0.886948817775	1.14127	0.897209	0.786148	0.00626528
P13051	UNG	0.654583557788	0.652004062638	0.77308502978	0.742784307179	0.653294	0.757935	1.16017	0.0204684
P13073	COX4I1	0.930583385346	0.9298311739	0.792246929262	0.824023710588	0.930207	0.808135	0.868769	0.0165309
P13473	LAMP2	0.843288387416	0.713224958708	0.803041040481	0.900251967933	0.778257	0.851647	1.0943	0.461435
P13498	CYBA	1.1914047975	1.11324239947	0.956897168639	0.897030420595	1.15232	0.926964	0.80443	0.0445514
P13639	EEF2	0.993374576564	0.988033488458	0.67177438041	0.666250830366	0.990704	0.669013	0.67529	0.000142591
P13667	PDIA4	1.07130833919	1.05076632265	0.923186775086	0.923376035924	1.06104	0.923281	0.870169	0.00551365
P13674	P4HA1	1.05688224299	1.07507854493	1.12045756256	1.15523139601	1.06598	1.13784	1.06742	0.0671414
P13726	F3	1.56268596387	1.53391798406	1.53259261865	1.64240574552	1.5483	1.5875	1.02532	0.561204
P13797	PLS3	1.50107865008	1.52498259971	1.12566910043	1.20184869054	1.51303	1.16376	0.769158	0.0128134
P13804	ETFA	0.731947938647	0.715203110606	0.572901414936	0.562517441099	0.723576	0.567709	0.784589	0.00397116
P13807	GYS1	1.70071912135	1.8619575615	1.60950061488	1.89069763527	1.78134	1.7501	0.982463	0.864955
P13861	PRKAR2A	1.04728387255	1.1335423554	0.990207246791	1.00779355635	1.09041	0.999	0.916167	0.173444
P14174	MIF	0.982683486206	1.1802019191	0.786784921208	0.604397493685	1.08144	0.695591	0.643207	0.102964
P14324	FDPS	1.27480511086	1.12653908533	0.977009800643	0.74225373074	1.20067	0.859632	0.715959	0.133352
P14550	AKR1A1	1.25756826608	1.00323000702	0.952569831054	0.677607823818	1.1304	0.815089	0.721063	0.234284
P14625	HSP90B1	1.30976382962	1.31224007813	1.08590968476	1.09893220859	1.311	1.09242	0.833272	0.00091819
P14635	CCNB1	1.03247351209	1.03986148406	0.92514624696	1.08493719727	1.03617	1.00504	0.969961	0.734681
P14735	IDE	1.0669180086	0.970314825253	0.669608709841	0.76995274982	1.01862	0.719781	0.706626	0.0502538
P14854	COX6B1	1.12880832376	0.995220897319	0.789093408307	0.805120712193	1.06201	0.797107	0.750561	0.0588539
P14866	HNRNPL	0.842515305664	0.835416696433	1.03424348682	1.01984945616	0.838966	1.02705	1.22418	0.00181542
P14868	DARS	1.14982102363	1.16059903451	0.980447183255	1.00797225782	1.15521	0.99421	0.860631	0.00832239
P14902	IDO1	0.537473932272	0.0	0.0	0.0	0.537474	0	0	0.42265
P14923	JUP	0.702133236909	0.676507737595	0.885471177829	0.865550432541	0.68932	0.875511	1.27011	0.00751184
P15151	PVR	0.983446611567	0.962337326261	1.1866555832	1.28303827276	0.972892	1.23485	1.26925	0.0336858
P15153	RAC2	1.19099770182	1.24453482917	1.16724829869	1.23581019532	1.21777	1.20153	0.986667	0.744769
P15170	GSPT1	0.918233323326	1.36413162478	0.750695900326	0.594408429114	1.14118	0.672552	0.589347	0.185748
P15291	B4GALT1	0.923835207012	1.37651147356	1.14645292622	0.738573810248	1.15017	0.942513	0.819453	0.56583
P15374	UCHL3	1.02366636774	1.12223069466	0.748379881096	0.736854800931	1.07295	0.742617	0.692128	0.0218261
P15408	FOSL2	0.516868696929	0.80924863783	0.500193808456	0.863208178253	0.663059	0.681701	1.02812	0.943529
P15509	CSF2RA	0.611242137774	1.13878662597	1.06485679395	1.31841691769	0.875014	1.19164	1.36185	0.392399
P15529	CD46	1.15905396554	1.08095248805	1.12579348748	1.10984456165	1.12	1.11782	0.99805	0.961279
P15848	ARSB	1.16508365933	0.834167168947	1.11987093641	1.19565626231	0.999625	1.15776	1.1582	0.449874
P15880	RPS2	0.883777199643	0.856316856568	0.865086536598	0.898726403837	0.870047	0.881906	1.01363	0.639712
P15924	DSP	0.542402290866	0.513710410016	0.416646350064	0.416139742849	0.528056	0.416393	0.788539	0.016113
P15927	RPA2	1.29214824642	1.36669306112	0.876564872203	1.06989274978	1.32942	0.973229	0.73207	0.0751817
P16070	CD44	1.51828000261	1.55687243581	1.49506221779	1.47788842223	1.53758	1.48648	0.966765	0.136664
P16104	H2AFX	1.10649734585	1.07901827406	1.17211545414	1.16293178177	1.09276	1.16752	1.06842	0.0355525
P16219	ACADS	2.28472887109	2.06740899256	1.26234506897	1.88164333011	2.17607	1.57199	0.722401	0.207006
P16220	CREB1	0.954311003345	0.883026837937	1.00113709343	1.0919044332	0.918669	1.04652	1.13917	0.157083
P16278	GLB1	1.27680072931	1.15238703455	0.843857310677	0.864220349933	1.21459	0.854039	0.703148	0.0292308
P16401	HIST1H1B	0.230563208605	0.511999700698	0.244220452023	0.417103145311	0.371281	0.330662	0.890596	0.828652
P16402	HIST1H1D	0.154797523076	0.14414678661	0.135101882352	0.158929384413	0.149472	0.147016	0.983565	0.868056
P16435	POR	0.70594612991	0.589639443968	0.691302945281	0.611062551155	0.647793	0.651183	1.00523	0.966091
P16455	MGMT	0.722378808185	0.0	0.443915208347	0.180259381338	0.722379	0.312087	0.432027	0.910065
P16615	ATP2A2	0.993525776096	0.980636238596	1.17798488662	1.15180107606	0.987081	1.16489	1.18014	0.00666746
P16930	FAH	0.885065275187	1.42392580375	0.876425107631	0.68598985696	1.1545	0.781207	0.676666	0.321476
P16989	YBX3	0.902478190386	0.9545698183	0.950458732797	1.01034908202	0.928524	0.980404	1.05587	0.32122
P17066	HSPA6	1.22958058018	1.1831019381	1.27038523218	1.04906112743	1.20634	1.15972	0.961356	0.720129
P17096	HMGA1	1.02176527218	1.06485388669	1.23101460912	1.21724603288	1.04331	1.22413	1.17331	0.0152877
P17152	TMEM11	1.11753323467	1.10422789971	1.10456261404	0.899224125146	1.11088	1.00189	0.901891	0.400487
P17252	PRKCA	1.08507081249	1.07034835189	1.40135391695	1.37327209078	1.07771	1.38731	1.28728	0.00261178
P17275	JUNB	0.974147606875	0.942808917611	1.34467497978	1.21269816465	0.958478	1.27869	1.33408	0.0420537
P17301	ITGA2	1.28980695043	1.24830686006	1.13733578565	1.21971562935	1.26906	1.17853	0.928663	0.188648
P17405	SMPD1	1.71508234471	1.41364223982	1.25250366809	1.19512588517	1.56436	1.22381	0.782309	0.156636
P17480	UBTF	0.851440834517	0.88521649369	0.929942607294	0.940699060806	0.868329	0.935321	1.07715	0.0634082
P17568	NDUFB7	1.17000935553	1.09246002305	0.754707011128	0.845427236084	1.13123	0.800067	0.707251	0.0309693
P17612	PRKACA	1.02861525715	1.00591256878	0.816951422953	0.664580513398	1.01726	0.740766	0.728194	0.0696013
P17655	CAPN2	1.64107899532	2.82482540462	0.908051342217	0.634445289459	2.23295	0.771248	0.345394	0.13788
P17661	DES	1.50796444541	1.20505062201	1.78479541368	1.34858996511	1.35651	1.56669	1.15495	0.511585
P17676	CEBPB	1.02401895601	0.924173564938	1.08808174667	1.18241593666	0.974096	1.13525	1.16544	0.143534
P17706	PTPN2	0.806161207459	1.03939217851	1.20366544382	1.05274105837	0.922777	1.1282	1.22262	0.277256
P17812	CTPS1	1.14385802432	1.17200427398	0.962584745688	1.0507737963	1.15793	1.00668	0.869377	0.0822576
P17858	PFKL	0.917373674468	0.844730225216	0.646119996179	0.513401811495	0.881052	0.579761	0.658033	0.0576456
P17900	GM2A	1.09606878386	1.02270521884	0.509887956565	0.828017562873	1.05939	0.668953	0.631453	0.139213
P17980	PSMC3	1.14801735274	0.987421804468	0.802102962109	0.867124897479	1.06772	0.834614	0.781679	0.114809
P17987	TCP1	1.24721834929	1.17027475039	0.788602449914	0.830333032082	1.20875	0.809468	0.669675	0.0118025
P18031	PTPN1	0.993930546792	0.986757351621	1.0244115534	1.04817930125	0.990344	1.0363	1.0464	0.0658491
P18074	ERCC2	1.19694060549	0.927030767024	1.02954471614	0.625272704823	1.06199	0.827409	0.779115	0.436299
P18077	RPL35A	0.892577520429	0.913261146574	1.00996411136	1.01724686784	0.902919	1.01361	1.12259	0.00967005
P18084	ITGB5	1.0234564591	1.04562454925	1.01079039794	0.988695866579	1.03454	0.999743	0.966364	0.156202
P18124	RPL7	0.943839148955	0.926194594898	0.898982995513	0.92167631431	0.935017	0.91033	0.973597	0.228003
P18564	ITGB6	1.1436306498	1.10186397389	1.33559822038	1.41965182203	1.12275	1.37763	1.22701	0.03227
P18583	SON	0.905978960058	0.877656179716	1.09637399789	1.05687475536	0.891818	1.07662	1.20722	0.0168563
P18621	RPL17	0.844174570475	0.930821644029	1.04242765697	0.969554355919	0.887498	1.00599	1.13351	0.171392
P18754	RCC1	0.937659649013	1.03278134824	0.952811658811	1.00790426244	0.98522	0.980358	0.995065	0.937564
P18859	ATP5J	0.891978764268	0.815756661118	1.04954763671	1.01860860205	0.853868	1.03408	1.21105	0.0483463
P19256	CD58	1.00579598237	1.11346445497	1.05143903103	1.06950849508	1.05963	1.06047	1.0008	0.989074
P19338	NCL	0.876029367735	0.84054933021	1.05869787627	1.01948853343	0.858289	1.03909	1.21066	0.0207219
P19387	POLR2C	1.01977503598	0.567027982883	0.908992932811	0.894065572512	0.793402	0.901529	1.13628	0.680164
P19388	POLR2E	0.90471197045	0.917285231601	0.897959674075	0.935224503701	0.910999	0.916592	1.00614	0.802814
P19447	ERCC3	0.799674615284	0.91370186773	1.25461129658	1.17381466265	0.856688	1.21421	1.41733	0.0361397
P19525	EIF2AK2	0.691875745402	0.711009447304	0.806968784978	0.844384020372	0.701443	0.825676	1.17711	0.0274339
P19623	SRM	1.08193241713	1.18222048529	0.784711377001	0.738712193624	1.13208	0.761712	0.672845	0.021475
P19784	CSNK2A2	1.0641495441	0.96378953094	0.8634367216	0.844402657539	1.01397	0.85392	0.842155	0.088522
P20020	ATP2B1	1.17483061294	1.16820152558	1.64001638179	1.56572825774	1.17152	1.60287	1.3682	0.00739121
P20036	HLA-DPA1	1.12807887708	3.31721785172	0.974215494552	0.253307766237	2.22265	0.613762	0.27614	0.297459
P20042	EIF2S2	1.03796117961	1.06774477498	1.01005749174	1.08113333648	1.05285	1.0456	0.993107	0.867981
P20073	ANXA7	1.28660901194	1.1382788596	0.939829091263	0.9931248469	1.21244	0.966477	0.797131	0.0891417
P20290	BTF3	0.865741973869	0.938850999055	1.01818607973	0.989562436943	0.902296	1.00387	1.11258	0.122507
P20339	RAB5A	0.982175290168	1.03881013483	0.945305979836	0.939275576598	1.01049	0.942291	0.932506	0.138919
P20340	RAB6A	1.75418991047	0.961437476734	0.694595330282	1.07444349341	1.35781	0.884519	0.651429	0.394196
P20645	M6PR	0.848087780008	0.683678123687	0.888417523642	0.850247505687	0.765883	0.869333	1.13507	0.345014
P20674	COX5A	0.950508157739	0.950326418056	0.863515991253	0.831608248628	0.950417	0.847562	0.891779	0.023225
P20700	LMNB1	0.868947568381	0.855113993246	0.908703842127	0.921464784725	0.862031	0.915084	1.06154	0.03005
P20908	COL5A1	2.11704344303	1.40867223502	1.71025025537	1.04340237948	1.76286	1.37683	0.781019	0.51063
P20933	AGA	0.87540322794	0.934553340373	0.711928971838	0.712270310138	0.904978	0.7121	0.786869	0.0227144
P20936	RASA1	1.78939381017	1.33135305571	0.776367217441	0.802092759912	1.56037	0.78923	0.505796	0.0782374
P21281	ATP6V1B2	1.04821694144	1.00836224874	1.16685778322	1.13998829695	1.02829	1.15342	1.12169	0.034964
P21283	ATP6V1C1	1.23053808084	1.05030731468	0.938061223089	0.919454079513	1.14042	0.928758	0.814398	0.144512
P21291	CSRP1	1.12612507485	1.0492652716	0.769473725627	0.808227052523	1.0877	0.78885	0.72525	0.0201169
P21333	FLNA	1.16304876338	1.13485138553	0.830105832798	0.839005398114	1.14895	0.834556	0.726364	0.00220399
P21589	NT5E	1.11074851269	1.13822982497	1.15451005586	1.15949997647	1.12449	1.15701	1.02892	0.145308
P21796	VDAC1	1.05875868693	1.0586644382	0.908629961159	0.858150237637	1.05871	0.88339	0.834401	0.0201027
P21912	SDHB	1.06844322486	1.03804847397	0.934922363332	0.923462792611	1.05325	0.929193	0.882218	0.0167128
P21953	BCKDHB	0.804486474339	0.984283293004	0.590619734796	0.556706663828	0.894385	0.573663	0.641405	0.0726128
P21964	COMT	0.926265226178	0.902157221851	1.05224574205	1.12257009011	0.914211	1.08741	1.18945	0.0431042
P22033	MUT	1.08968858211	1.13751844617	0.827905292507	0.836332632735	1.1136	0.832119	0.747231	0.00736022
P22059	OSBP	1.16513815703	0.85727161275	0.817966321038	0.700951746918	1.0112	0.759459	0.751044	0.265935
P22087	FBL	0.796006534254	0.794080397049	1.0241711465	1.04804134333	0.795043	1.03611	1.30321	0.00245814
P22102	GART	1.06915147237	1.07105017989	0.736053236201	0.736270102237	1.0701	0.736162	0.687937	8.18738e-06
P22307	SCP2	1.25718537408	1.2443748364	1.06781861808	1.02878608425	1.25078	1.0483	0.838119	0.010135
P22415	USF1	0.907901357047	0.744700714786	1.06719906474	0.870318628516	0.826301	0.968759	1.1724	0.381158
P22570	FDXR	0.633222129986	0.588146452505	0.767199539096	0.657947825537	0.610684	0.712574	1.16684	0.226808
P22626	HNRNPA2B1	1.00854758264	1.01431649048	1.06524735592	1.04290746707	1.01143	1.05408	1.04216	0.0660161
P22670	RFX1	1.1164120434	0.933925560145	0.871114500127	0.82664591258	1.02517	0.84888	0.828039	0.2013
P22676	CALB2	1.1909557586	1.74387816147	1.2328447171	1.38257004615	1.46742	1.30771	0.891163	0.633193
P22692	IGFBP4	0.835253718784	1.07059289819	1.11397369227	0.941140723501	0.952923	1.02756	1.07832	0.660045
P22695	UQCRC2	0.985457183156	0.98329152322	0.81334271082	0.768753288326	0.984374	0.791048	0.803605	0.0130697
P22830	FECH	0.957476231309	1.00203082038	0.975271212461	0.991245671253	0.979754	0.983258	1.00358	0.895847
P23193	TCEA1	1.13097251352	0.941042623899	1.19903317558	0.874146095991	1.03601	1.03659	1.00056	0.997813
P23246	SFPQ	0.873243759637	0.857634487989	0.946531406621	0.945658111164	0.865439	0.946095	1.0932	0.00926246
P23258	TUBG1	1.34159696043	0.964999427433	0.723326771472	0.800119306798	1.1533	0.761723	0.660474	0.17848
P23284	PPIB	0.887079368266	0.899731205868	1.02602150996	0.998530379325	0.893405	1.01228	1.13305	0.0158199
P23396	RPS3	0.931574867463	0.912297999839	0.938034482697	0.914691974246	0.921936	0.926363	1.0048	0.797487
P23434	GCSH	0.575395697521	0.308761531026	0.666476344171	0.435393019176	0.442079	0.550935	1.24624	0.600097
P23458	JAK1	1.01602237612	1.00235606043	1.32095946195	1.29173936692	1.00919	1.30635	1.29445	0.00293306
P23497	SP100	1.15730760135	1.00331281989	1.1612801238	1.12741600563	1.08031	1.14435	1.05928	0.50194
P23634	ATP2B4	1.79249756038	1.66570337542	1.24619206614	1.25697906707	1.7291	1.25159	0.723836	0.0172948
P23786	CPT2	1.04633911888	0.987648885034	0.992089879306	1.00909628576	1.01699	1.00059	0.983873	0.645121
P23919	DTYMK	1.13896535376	1.08895222393	1.03413708868	1.01687710494	1.11396	1.02551	0.920597	0.0789935
P24311	COX7B	0.817241148198	0.750791056814	0.719720607057	0.686851055277	0.784016	0.703286	0.89703	0.161304
P24462	CYP3A7	1.19308789852	0.995285999985	0.934264612677	0.891763893561	1.09419	0.913014	0.834423	0.215177
P24539	ATP5F1	0.805274843791	0.79858185471	1.02166129029	1.04672060046	0.801928	1.03419	1.28963	0.00310327
P24666	ACP1	0.364319330288	0.541605439428	0.297023108767	0.627264104903	0.452962	0.462144	1.02027	0.96538
P24752	ACAT1	1.12775602079	1.0472432631	1.01594711976	1.01706585741	1.0875	1.01651	0.934719	0.219893
P24928	POLR2A	0.906733614632	0.909802711102	0.911410925443	0.911603397147	0.908268	0.911507	1.00357	0.169742
P25398	RPS12	1.00858159588	0.930983132465	0.880139093879	0.887342159565	0.969782	0.883741	0.911277	0.157904
P25490	YY1	0.891465400082	0.872857429735	1.03087335361	0.988509451176	0.882161	1.00969	1.14457	0.0313693
P25685	DNAJB1	1.03612797766	1.02723981236	0.912135130738	0.89843872374	1.03168	0.905287	0.877485	0.00414577
P25705	ATP5A1	0.855633008274	0.809551714246	1.14442793769	1.13084872913	0.832592	1.13764	1.36638	0.00614336
P26006	ITGA3	1.13695429978	1.19083120595	1.18127719423	1.23142951169	1.16389	1.20635	1.03648	0.367869
P26196	DDX6	0.926786887095	0.873326717061	0.705851835386	0.72679451362	0.900057	0.716323	0.795864	0.0235542
P26358	DNMT1	0.989166463021	0.922792571684	0.949045631635	0.973575527548	0.95598	0.961311	1.00558	0.894055
P26368	U2AF2	0.959312100739	0.949371204359	0.96532210776	0.949977812954	0.954342	0.95765	1.00347	0.752087
P26373	RPL13	0.916597421622	0.872912141841	0.986513369019	0.96817362194	0.894755	0.977343	1.0923	0.0733387
P26572	MGAT1	1.25008040615	0.96789315196	1.25602294431	1.19954625332	1.10899	1.22778	1.10712	0.495834
P26583	HMGB2	0.952094185548	0.920994066399	0.795576325297	0.848953225306	0.936544	0.822265	0.877978	0.0659138
P26599	PTBP1	0.964783334628	0.997227259116	0.942811830895	0.997849502029	0.981005	0.970331	0.989119	0.770043
P26640	VARS	1.14834593202	1.17863127689	0.874607976601	0.918086226166	1.16349	0.896347	0.770396	0.00969251
P26885	FKBP2	1.28009828381	1.15390661372	0.948676941961	0.976759105807	1.217	0.962718	0.791057	0.058961
P27105	STOM	0.186803411173	0.211281437298	0.276092909372	0.282414172892	0.199042	0.279254	1.40299	0.0239464
P27144	AK4	0.719817402643	0.988090946902	1.31028827228	0.964489497694	0.853954	1.13739	1.33191	0.324598
P27338	MAOB	0.248791365232	0.795606408754	3.58658031323	2.14438430772	0.522199	2.86548	5.48734	0.0933866
P27635	RPL10	0.941592897606	0.939736704546	0.914955408297	0.904004831879	0.940665	0.90948	0.966848	0.0302797
P27658	COL8A1	1.86968742915	1.88400270859	1.63092436107	1.70564800273	1.87685	1.66829	0.888878	0.0316966
P27695	APEX1	0.925873492474	0.85898037523	0.655267558488	0.688097898459	0.892427	0.671683	0.752647	0.0273251
P27701	CD82	1.44520505857	1.41595451636	1.07362459132	1.14871923403	1.43058	1.11117	0.776728	0.0155451
P27708	CAD	0.844336765905	0.797584702292	0.693260026958	0.725305070249	0.820961	0.709283	0.863966	0.0587767
P27797	CALR	1.37879077035	1.3203278247	1.15222775922	1.16128374546	1.34956	1.15676	0.857136	0.0227382
P28070	PSMB4	1.18712178242	1.21181408493	0.923237283197	0.91716803726	1.19947	0.920203	0.767176	0.00206613
P28072	LMP2	1.14556481174	1.08299662594	0.727114608452	0.767997252684	1.11428	0.747556	0.670887	0.0102252
P28074	PSMB5	1.11434199404	0.962593035786	0.795646734252	0.685781389687	1.03847	0.740714	0.713276	0.0863457
P28288	ABCD3	1.09152831805	1.03102933921	1.12486470011	1.09031515824	1.06128	1.10759	1.04364	0.315064
P28290	SSFA2	1.05034916654	1.11201747162	1.05189504422	1.0940059603	1.08118	1.07295	0.992385	0.845946
P28331	NDUFS1	1.0670885303	1.03488320374	0.73770333309	0.721960656448	1.05099	0.729832	0.694426	0.00310026
P28370	SMARCA1	1.39550056282	1.46185511405	1.21766573131	1.1785381086	1.42868	1.1981	0.838609	0.026787
P28482	MAPK1	1.0636384633	1.04879722883	0.664208487124	0.871240799279	1.05622	0.767725	0.726862	0.108712
P28799	GRN	0.988609688942	1.05135568501	0.920650199236	0.97398891442	1.01998	0.94732	0.92876	0.219666
P28838	LAP3	1.20338618254	1.18591350044	1.21830329615	1.23925424516	1.19465	1.22878	1.02857	0.129438
P29323	EPHB2	1.27533414733	1.14739424861	1.28815682745	1.08863707211	1.21136	1.1884	0.98104	0.864229
P29372	MPG	0.861042441482	0.473312339173	0.686660962283	0.929099009329	0.667177	0.80788	1.21089	0.600998
P29373	CRABP2	0.127865152723	0.182448370689	0.139837794376	0.162911446928	0.155157	0.151375	0.975624	0.910106
P29375	KDM5A	1.40311608572	1.42797566826	0.723176460093	1.37921798381	1.41555	1.0512	0.742609	0.382597
P29590	PML	1.2599719977	1.31072434213	1.10663190471	1.11275139226	1.28535	1.10969	0.863339	0.0205239
P29966	MARCKS	1.44763583283	1.36070415072	1.67424452263	1.60365917616	1.40417	1.63895	1.1672	0.0524375
P29992	GNA11	1.27101731406	1.12335311905	1.54956221081	1.45934680245	1.19719	1.50445	1.25666	0.0709525
P30038	ALDH4A1	0.402770462888	0.44382694582	0.443600653083	0.383222604446	0.423299	0.413412	0.976643	0.811916
P30040	ERP29	0.762298676112	0.707115776632	0.971429530775	1.04498900564	0.734707	1.00821	1.37226	0.027117
P30042	C21orf33	0.481559281768	0.578845347364	0.613691807515	0.500780448767	0.530202	0.557236	1.05099	0.751529
P30043	BLVRB	0.871739820266	1.08337351375	0.623557706354	0.419299627836	0.977557	0.521429	0.5334	0.0901209
P30044	PRDX5	0.910252581648	0.888076264806	0.658325727076	0.637622691212	0.899164	0.647974	0.72064	0.00362698
P30048	PRDX3	1.25888951071	1.31154306304	0.85758055472	0.881321080396	1.28522	0.869451	0.676502	0.00479006
P30049	ATP5D	0.745032391058	0.805895008935	1.01161060455	1.04154936062	0.775464	1.02658	1.32383	0.0177548
P30050	RPL12	0.941926184751	0.930583314827	0.956898850127	0.919875651972	0.936255	0.938387	1.00228	0.922351
P30084	ECHS1	0.910893388416	0.822568236853	0.595002265112	0.593976880908	0.866731	0.59449	0.685899	0.025323
P30085	CMPK1	1.21598435662	1.16810132629	1.05519187489	1.03918678872	1.19204	1.04719	0.878483	0.0290529
P30101	PDIA3	1.15068486149	1.10863960585	1.12893525618	1.14871422028	1.12966	1.13882	1.00811	0.73138
P30153	PPP2R1A	1.05139019121	1.04164199072	0.840125317578	0.744522463076	1.04652	0.792324	0.757106	0.0339236
P30260	CDC27	1.09818371178	1.03746149691	0.976095332582	0.969182912497	1.06782	0.972639	0.910862	0.0894505
P30419	NMT1	1.2469256475	1.14383844182	1.0695244274	1.02257640459	1.19538	1.04605	0.875076	0.118761
P30519	HMOX2	0.784444355068	0.742943341691	0.938591462323	0.915829273185	0.763694	0.92721	1.21411	0.0203124
P30520	ADSS	1.38749399361	1.37595760111	1.26698748391	0.823607943257	1.38173	1.0453	0.756516	0.268536
P30530	AXL	0.967522564258	1.00836402084	1.05618523756	1.24793671654	0.987943	1.15206	1.16612	0.236066
P30533	LRPAP1	1.22734415481	1.1883058659	1.37272315627	1.40506783427	1.20783	1.3889	1.14991	0.0190398
P30536	TSPO	0.929462069043	1.40589096238	0.96743875487	1.40411283752	1.16768	1.18578	1.0155	0.960425
P30837	ALDH1B1	1.00688857499	0.970411675441	1.25089362288	1.20857204465	0.98865	1.22973	1.24385	0.013163
P30876	POLR2B	0.925121893123	0.954217418922	0.972504299577	0.955349662191	0.93967	0.963927	1.02581	0.287422
P31040	SDHA	1.06423936293	1.01329915617	0.939438523552	0.909627677131	1.03877	0.924533	0.890027	0.060721
P31321	PRKAR1B	1.16426268775	1.13384965238	1.18339276087	1.20435197473	1.14906	1.19387	1.039	0.136009
P31350	RRM2	0.601351258481	0.494625544512	0.242054503207	0.392516972045	0.547988	0.317286	0.579001	0.129507
P31689	DNAJA1	1.05957023933	1.02760829186	0.886828283023	0.87816022152	1.04359	0.882494	0.845634	0.0104003
P31930	UQCRC1	0.984384778703	0.984270255692	0.764811336659	0.78314702898	0.984328	0.773979	0.786302	0.00189425
P31937	HIBADH	1.05573714105	1.04227809223	0.757097111118	0.823184901286	1.04901	0.790141	0.753227	0.0165498
P31942	HNRNPH3	0.841764957724	0.760936207116	1.02189106782	1.11208634121	0.801351	1.06699	1.33149	0.0482395
P31944	CASP14	0.0	0.262329129717	0.88525217181	0.311125199924	0.262329	0.598189	2.2803	0.277065
P31947	SFN	0.982143696198	0.983571078314	0.766491999221	0.738628439333	0.982857	0.75256	0.765686	0.00364915
P31949	S100A11	1.23160855519	1.29055460738	0.906304795361	0.888863431691	1.26108	0.897584	0.711757	0.00707405
P32455	GBP1	1.15351910737	1.41261296663	0.80170352875	0.821902777653	1.28307	0.811803	0.632706	0.0683256
P32969	RPL9	0.575433490216	0.536602378195	0.593152371659	0.374083310861	0.556018	0.483618	0.869788	0.581937
P33176	KIF5B	1.41981269849	1.07290296768	0.782017698938	0.920441126215	1.24636	0.851229	0.682974	0.168621
P33316	DUT	0.991992910994	0.782479299707	0.860417064302	0.647986120764	0.887236	0.754202	0.850057	0.466621
P33527	ABCC1	1.00218087319	1.04553934877	1.23755285561	1.12629221126	1.02386	1.18192	1.15438	0.117963
P33991	MCM4	0.986781998314	0.937566507625	0.951707093704	0.890795347806	0.962174	0.921251	0.957468	0.405656
P33992	MCM5	0.990951951825	0.891497151981	1.03432160078	1.03776214872	0.941225	1.03604	1.10074	0.196979
P33993	MCM7	1.00113090585	0.996582009464	0.947747562321	1.03526396884	0.998856	0.991506	0.992641	0.882203
P34059	GALNS	0.558318892789	0.864993323737	0.455222809027	0.664233747152	0.711656	0.559728	0.786515	0.498971
P34897	SHMT2	0.736540798496	0.708708587354	0.840374987756	0.805289380771	0.722625	0.822832	1.13867	0.0464796
P35080	PFN2	0.25690034051	0.195664408149	0.197086770627	0.156810849791	0.226282	0.176949	0.781982	0.310529
P35221	CTNNA1	0.552921859727	0.652338830583	0.572842244771	0.622779505394	0.60263	0.597811	0.992003	0.938852
P35222	CTNNB1	0.757708027704	0.714319127975	0.818562014374	0.794439300989	0.736014	0.806501	1.09577	0.104862
P35232	PHB	0.774859157747	0.792402459558	1.07315498919	1.06267591146	0.783631	1.06792	1.36278	0.00128923
P35241	RDX	1.14596366241	1.08862626515	0.943034384726	0.916542172384	1.11729	0.929788	0.832178	0.0272145
P35249	RFC4	0.963240318918	0.89824263299	0.782290589693	0.838058992548	0.930741	0.810175	0.870462	0.106392
P35250	RFC2	1.02790297913	0.975101535383	0.892985422364	0.871227287904	1.0015	0.882106	0.880783	0.0527143
P35251	RFC1	0.67639743992	0.930229807807	0.91145245538	0.972324064447	0.803314	0.941888	1.1725	0.399603
P35268	RPL22	1.03039857737	0.93051429583	0.930164660184	0.986555691007	0.980456	0.95836	0.977463	0.737148
P35270	SPR	0.592669279455	0.700498810772	0.893192923678	0.65976736456	0.646584	0.77648	1.2009	0.418682
P35498	SCN1A	1.543016312	0.89951636448	1.59487174169	1.15799349277	1.22127	1.37643	1.12705	0.728469
P35613	BSG	1.18961686528	1.185590849	1.36224567974	1.36933933668	1.1876	1.36579	1.15004	0.000523418
P35637	FUS	0.796394788713	0.779780279502	0.966485834689	1.02956656608	0.788088	0.998026	1.26639	0.0232965
P35658	NUP214	1.0177437707	1.01817985054	1.02450546856	0.949651412941	1.01796	0.987078	0.969662	0.496042
P35659	DEK	0.966354077062	0.949303675588	1.15062162444	1.14363814117	0.957829	1.14713	1.19764	0.00236002
P35914	HMGCL	1.07742242598	1.13287530683	0.840441805101	0.847576221919	1.10515	0.844009	0.763706	0.0112664
P35998	PSMC2	1.06926035695	1.07949476929	0.807529731811	0.80949954371	1.07438	0.808515	0.752542	0.00038397
P36404	ARL2	1.11363834241	1.02176710567	0.861284739344	0.966945109583	1.0677	0.914115	0.856151	0.159497
P36405	ARL3	1.13285898164	1.14283955188	0.889244141087	0.705996601036	1.13785	0.79762	0.700989	0.0656554
P36406	TRIM23	1.22607179082	1.16468747147	1.27902054061	1.30152592997	1.19538	1.29027	1.07938	0.101011
P36542	ATP5C1	0.0	0.0	0.0	2.39750627024	0	2.39751	#DIV/0!	0.42265
P36543	ATP6V1E1	0.924340997431	0.947409730374	1.02290566353	1.06548706134	0.935875	1.0442	1.11574	0.0465126
P36551	CPOX	1.97512293553	1.99232780012	1.37560024244	1.35406209555	1.98373	1.36483	0.688014	0.00049561
P36578	RPL4	0.902457595609	0.875720602897	0.965241597285	0.987742470017	0.889089	0.976492	1.09831	0.0377167
P36776	LONP1	0.998531403366	1.00970353346	1.09697873725	1.126774337	1.00412	1.11188	1.10732	0.0211126
P36954	POLR2I	0.963674606708	0.866159618169	0.766117922511	0.418608262502	0.914917	0.592363	0.64745	0.215791
P36957	DLST	0.996765376878	0.986210137365	1.24807144241	1.23012587083	0.991488	1.2391	1.24974	0.00176277
P36969	GPX4	1.06288212049	0.996575496064	0.791586421877	0.872926438055	1.02973	0.832256	0.808229	0.0639093
P37108	SRP14	1.02789969847	1.0847430404	0.944672985241	0.939448840344	1.05632	0.942061	0.891832	0.0571042
P37198	NUP62	0.903102421537	1.04746175978	0.861597030947	0.982953185743	0.975282	0.922275	0.94565	0.630622
P37235	HPCAL1	1.17353663367	1.1335935911	0.833633399437	0.839102686876	1.15357	0.836368	0.725029	0.0040143
P38117	ETFB	0.745175153225	0.724819851212	0.613656864464	0.609675678656	0.734998	0.611666	0.832202	0.00699642
P38159	RBMX	0.925466364578	0.891137564528	0.994337577551	1.05916895409	0.908302	1.02675	1.13041	0.0839857
P38435	GGCX	1.11137571271	0.869965256977	0.672844781625	0.666239173012	0.99067	0.669542	0.675847	0.117075
P38571	LIPA	1.00301484532	0.935745681709	0.955733429331	1.10752839308	0.96938	1.03163	1.06422	0.531547
P38606	ATP6V1A	0.873732705307	0.90979853713	0.992693093103	0.998863457009	0.891766	0.995778	1.11664	0.0295723
P38646	HSPA9	0.995144241403	0.9758358871	0.769458977888	0.770133985701	0.98549	0.769796	0.781131	0.00199978
P38919	EIF4A3	0.900789716608	0.888378563709	1.0258782586	0.998350918517	0.894584	1.01211	1.13138	0.0161044
P39019	RPS19	0.886786672306	0.873319322807	0.950996527488	0.957029584599	0.880053	0.954013	1.08404	0.00980648
P39023	RPL3	0.876289764126	0.899263685988	0.849942603994	0.907530747073	0.887777	0.878737	0.989817	0.798051
P39656	DDOST	1.00472954952	1.07511767328	1.0338697412	1.04144552479	1.03992	1.03766	0.997821	0.95478
P39880	CUX1	1.00545375509	0.960523532526	1.01673141534	1.09624557711	0.982989	1.05649	1.07477	0.248782
P40189	IL6ST	1.32210498325	1.23231143595	1.11660774617	1.14997930281	1.27721	1.13329	0.887321	0.0952109
P40222	TXLNA	0.874455488448	1.06975752591	0.774564016827	0.992303587873	0.972107	0.883434	0.908783	0.605956
P40227	CCT6A	1.20048772841	1.17079195267	0.792686660159	0.792246328404	1.18564	0.792466	0.668387	0.00142341
P40616	ARL1	1.13102181679	1.26492249226	1.01653900866	1.09111041942	1.19797	1.05382	0.879674	0.200704
P40763	STAT3	1.05635454153	1.0030985639	0.683280292385	0.739276080871	1.02973	0.711278	0.690745	0.0144045
P40926	MDH2	0.927047757564	0.888413812088	0.930771092953	0.931104251048	0.907731	0.930938	1.02557	0.352587
P40937	RFC5	0.971093086225	0.919993108773	0.974689513131	0.952804083183	0.945543	0.963747	1.01925	0.579768
P40938	RFC3	1.09984005394	0.902561279591	0.946176634545	0.742271227054	1.0012	0.844224	0.843212	0.383764
P40939	HADHA	0.783863374033	0.757247849333	0.647109978205	0.651953999118	0.770556	0.649532	0.84294	0.0122624
P41091	EIF2S3	1.07009791515	0.985954428993	0.977374637259	0.980962382111	1.02803	0.979169	0.952474	0.365729
P41208	CETN2	0.70282413738	0.598308925076	0.924712434235	0.490099432092	0.650567	0.707406	1.08737	0.823012
P41214	EIF2D	0.782666541879	1.13095497767	0.552604137919	0.944185888732	0.956811	0.748395	0.782177	0.50979
P41223	BUD31	0.801399517734	0.847562741301	0.829547516741	0.899499913538	0.824481	0.864524	1.04857	0.440147
P41229	KDM5C	1.35726008988	0.728360771487	0.781985320202	0.795129292488	1.04281	0.788557	0.756185	0.503738
P41240	CSK	1.11020072642	1.32443328348	0.866990916303	0.319392414444	1.21732	0.593192	0.487294	0.167768
P41250	GARS	1.38858494501	1.40252828958	0.901327688068	0.960506494813	1.39556	0.930917	0.667058	0.0042533
P41252	IARS	1.10646192726	1.12818220699	0.953925441629	0.97914666851	1.11732	0.966536	0.865047	0.0119636
P41743	PRKCI	0.948208398067	0.9216794155	0.956904358065	0.999149245425	0.934944	0.978027	1.04608	0.226251
P42025	ACTR1B	1.11902243567	1.06427900407	0.813091497765	0.740242412184	1.09165	0.776667	0.711461	0.0202893
P42126	ECI1	0.882156346888	0.859879567524	0.697926307256	0.767035575101	0.871018	0.732481	0.840948	0.0623255
P42166	TMPO	1.3637043787	1.38655486216	1.13682588434	1.20479401334	1.37513	1.17081	0.851418	0.0294389
P42167	TMPO	0.993162351803	1.01225990256	1.05160471456	1.08422501107	1.00271	1.06791	1.06503	0.0747219
P42224	STAT1	1.14497351057	1.03844131156	0.835263084206	0.993774012698	1.09171	0.914519	0.837696	0.204665
P42285	SKIV2L2	0.960039387548	0.957121079371	1.02826386507	1.02151088204	0.95858	1.02489	1.06917	0.00306318
P42566	EPS15	1.07551502608	0.931072964003	1.14597724227	1.02392383912	1.00329	1.08495	1.08139	0.478826
P42677	RPS27	0.953865597885	0.917088988408	0.878325996459	0.913430258174	0.935477	0.895878	0.95767	0.259603
P42704	LRPPRC	0.550494344406	0.558622881693	0.67488929469	0.683024111399	0.554559	0.678957	1.22432	0.00212968
P42765	ACAA2	1.4025155593	1.31714934008	1.27714046099	1.24786633534	1.35983	1.2625	0.928426	0.163721
P42766	RPL35	0.927437623296	0.903611364249	0.9892899758	0.991358279004	0.915524	0.990324	1.0817	0.0246174
P42892	ECE1	1.10417761583	1.04805430454	0.9815051278	1.00561902668	1.07612	0.993562	0.923285	0.113951
P43034	PAFAH1B1	1.3773505	1.39918054632	1.0390256875	0.815837347213	1.38827	0.927432	0.668051	0.054414
P43121	MCAM	1.2083396391	0.85275253312	1.36842087797	0.884876299193	1.03055	1.12665	1.09325	0.779156
P43155	CRAT	1.16261823291	1.2793104641	1.00751351456	1.12295019276	1.22096	1.06523	0.872451	0.198192
P43246	MSH2	1.14975397953	1.18910304733	1.01962387375	0.839341923933	1.16943	0.929483	0.794818	0.12149
P43304	GPD2	0.861266977282	0.844124672195	0.944899256437	0.928844812457	0.852696	0.936872	1.09872	0.0189117
P43307	SSR1	1.2059860471	1.18427073815	1.39680216128	1.37625842134	1.19513	1.38653	1.16015	0.00604283
P43487	RANBP1	0.982223640832	0.925162708231	0.672950305512	0.670442773533	0.953693	0.671697	0.704311	0.0101006
P43686	PSMC4	1.13272446885	1.12190170522	0.767165270472	0.7920542491	1.12731	0.77961	0.691565	0.00151971
P43897	TSFM	0.642431188897	0.546972827752	0.716699755905	0.613404541391	0.594702	0.665052	1.11829	0.42251
P45877	PPIC	0.792947610041	0.884316358931	0.446694021507	0.824055078823	0.838632	0.635375	0.757632	0.404979
P45880	VDAC2	0.948922849404	0.90088546383	1.08057995447	1.08570623021	0.924904	1.08314	1.17109	0.0225177
P45954	ACADSB	0.83167587538	0.937107666714	0.659600728132	0.713870048746	0.884392	0.686735	0.776506	0.079408
P45973	CBX5	0.831411131984	0.819463907832	1.07101176676	0.974942743609	0.825438	1.02298	1.23932	0.0551252
P46013	MKI67	0.86855719636	0.838365533348	0.767682313204	0.772965375179	0.853461	0.770324	0.902588	0.0323403
P46060	RANGAP1	1.06905818274	1.12178644811	0.961930946598	1.06644878912	1.09542	1.01419	0.925844	0.299586
P46087	NOP2	0.75483957137	0.654365726227	0.892617047175	0.922712681977	0.704603	0.907665	1.28819	0.0606884
P46100	ATRX	0.885743708201	1.13812952002	0.765935979326	0.796643940688	1.01194	0.78129	0.772074	0.211291
P46108	CRK	1.63577127702	1.25012262215	0.85025913386	0.679588466846	1.44295	0.764924	0.530112	0.0846231
P46199	MTIF2	0.853912617364	0.81033449411	0.852180104123	0.880344786877	0.832124	0.866262	1.04103	0.318803
P46379	BAG6	1.20038479123	1.14422718728	1.02506973993	0.856774900257	1.17231	0.940922	0.802625	0.120899
P46459	NSF	0.851618047374	0.845542126037	0.969777078904	0.962060831614	0.84858	0.965919	1.13828	0.00174684
P46776	RPL27A	0.927119105602	1.008818393	1.04473326048	1.00056845779	0.967969	1.02265	1.05649	0.360116
P46777	RPL5	1.01366986449	0.982380288996	1.0570393565	1.00491161877	0.998025	1.03098	1.03302	0.391671
P46778	RPL21	0.970888354932	1.0092595216	0.913422307268	0.939547683614	0.990074	0.926485	0.935774	0.111404
P46779	RPL28	0.791217966663	0.895381927226	0.962656202154	0.961789610158	0.8433	0.962223	1.14102	0.149858
P46781	RPS9	0.97079629156	0.974057042149	0.863966033625	0.887639273111	0.972427	0.875803	0.900636	0.0149494
P46782	RPS5	0.855756997284	0.813476278949	0.884202875033	0.811108359966	0.834617	0.847656	1.01562	0.786654
P46783	RPS10	0.777613631111	0.801135914326	0.857944404089	0.892417668421	0.789375	0.875181	1.1087	0.0543618
P46821	MAP1B	1.33067227432	1.51565470833	1.16963516248	1.35634811411	1.42316	1.26299	0.887454	0.347162
P46934	NEDD4	0.367491265734	0.796075735191	1.03981205035	1.05473681981	0.581784	1.04727	1.80011	0.162108
P46937	YAP1	1.50267525083	0.915314426401	0.942795003204	0.865271735025	1.20899	0.904033	0.747756	0.411467
P46939	UTRN	1.14080733555	1.13116000969	1.12156113873	1.19366486353	1.13598	1.15761	1.01904	0.61239
P46940	IQGAP1	1.26812907054	1.22475621372	1.21445619287	1.21133836272	1.24644	1.2129	0.973087	0.262829
P46977	STT3A	1.08280946032	1.06491410989	0.866630885032	0.906105811705	1.07386	0.886368	0.825403	0.0130974
P47755	CAPZA2	1.32457571175	1.35314650852	1.04283427316	1.02677483815	1.33886	1.0348	0.772899	0.00289219
P47813	EIF1AX	0.756024381325	0.857087885776	0.696666129517	0.952489343679	0.806556	0.824578	1.02234	0.907738
P47897	QARS	1.2256357528	1.23182328419	0.978668291913	1.0171993951	1.22873	0.997934	0.812167	0.00707195
P47914	RPL29	0.910884249669	0.885478066683	0.951568807382	1.00931148927	0.898181	0.98044	1.09158	0.120935
P47985	UQCRFS1	1.00772194489	0.937694303455	0.854575911755	0.837992128342	0.972708	0.846284	0.870029	0.0723275
P48047	ATP5O	0.846557724844	0.842260875711	1.07872831366	1.10631392091	0.844409	1.09252	1.29383	0.0031504
P48059	LIMS1	1.09246128331	1.33384267849	0.973267321343	0.890991928871	1.21315	0.93213	0.768354	0.158369
P48147	PREP	1.1711550906	1.53877682142	0.685618645472	0.462561110489	1.35497	0.57409	0.423693	0.0681495
P48200	IREB2	1.09208750819	1.19082873944	0.82963966848	0.750008593533	1.14146	0.789824	0.691943	0.0310279
P48449	LSS	0.942898112186	0.887866660771	0.643311177135	0.706790939317	0.915382	0.675051	0.737453	0.0292176
P48556	PSMD8	1.07736068872	1.06152331416	0.84461233795	0.818843944299	1.06944	0.831728	0.777722	0.00402296
P48634	PRRC2A	0.854704370315	0.847686349159	1.10203168955	1.10718128482	0.851195	1.10461	1.29771	0.000294849
P48637	GSS	1.15866663458	1.24904388767	0.789617478594	0.828498076407	1.20386	0.809058	0.672056	0.0151734
P48643	CCT5	1.1871797286	1.06014385733	0.79813751098	0.742692067761	1.12366	0.770415	0.685629	0.0364025
P48651	PTDSS1	1.00668368319	0.994373641713	1.2708844858	1.32681088486	1.00053	1.29885	1.29816	0.00908674
P48723	HSPA13	1.2955811627	1.31052835907	1.50052311876	1.48200097704	1.30305	1.49126	1.14444	0.00397432
P48729	CSNK1A1	0.790870758568	0.678374374408	0.913280488354	0.822298002279	0.734623	0.867789	1.18127	0.207004
P48735	IDH2	0.431717039234	0.438292067115	0.443393724806	0.43909937423	0.435005	0.441247	1.01435	0.252864
P48960	CD97	1.21697233017	1.1998861362	1.35734788328	1.29030966534	1.20843	1.32383	1.0955	0.079307
P49006	MARCKSL1	0.635817610981	0.584484106674	0.528385405491	0.474894906411	0.610151	0.50164	0.822158	0.0995739
P49189	ALDH9A1	0.991307755673	1.0551462499	1.08775808636	1.01777216052	1.02323	1.05277	1.02887	0.59651
P49207	RPL34	0.876769402848	0.917294571362	0.983554217766	1.07064501246	0.897032	1.0271	1.145	0.113588
P49257	LMAN1	1.04530634368	1.0370330685	1.35449270057	1.29197223474	1.04117	1.32323	1.27091	0.0122682
P49281	SLC11A2	0.847792159722	0.82351501073	0.813719287135	0.718541170721	0.835654	0.76613	0.916804	0.29255
P49327	FASN	0.651542241592	0.663063045721	0.476455758639	0.525431898529	0.657303	0.500944	0.762121	0.0249218
P49368	CCT3	1.19945568883	1.16481925684	0.801857246958	0.784119556549	1.18214	0.792988	0.670809	0.00249056
P49406	MRPL19	0.963818679551	0.961336206186	0.943539943678	0.954526402249	0.962577	0.949033	0.985929	0.137989
P49411	TUFM	0.715369212774	0.705289297467	0.866935466814	0.861511033348	0.710329	0.864223	1.21665	0.00138027
P49454	CENPF	0.89602439206	0.84755602669	1.09144897964	1.05116845635	0.87179	1.07131	1.22886	0.024047
P49458	SRP9	0.931377304198	0.947710346196	0.943372750164	0.931515905571	0.939544	0.937444	0.997765	0.854456
P49588	AARS	0.674587008165	0.712928951558	0.469377158913	0.464409603458	0.693758	0.466893	0.672992	0.00718266
P49589	CARS	2.07374063909	1.37923485074	0.621177666938	0.71617508057	1.72649	0.668676	0.387304	0.0944797
P49590	HARS2	0.855302615794	0.797855932019	0.65367522583	0.669092507238	0.826579	0.661384	0.800146	0.0309149
P49643	PRIM2	1.29324766041	1.17247898507	1.09279775018	1.27468285707	1.23286	1.18374	0.960155	0.696787
P49711	CTCF	0.735769029939	0.642687796824	0.8329411867	0.77170646815	0.689228	0.802324	1.16409	0.179465
P49736	MCM2	0.959342560033	0.982897017277	1.0257621822	0.977224862939	0.97112	1.00149	1.03128	0.377125
P49748	ACADVL	1.04259726738	1.02166365162	0.987186215191	0.998572814914	1.03213	0.99288	0.961971	0.0810972
P49755	TMED10	1.04424825246	1.044551008	1.11935413354	1.1249660969	1.0444	1.12216	1.07445	0.00130336
P49756	RBM25	0.931644124127	0.934513282597	1.01076370418	1.02826798344	0.933079	1.01952	1.09264	0.0103645
P49757	NUMB	1.07326315422	0.974466216291	0.967129448923	1.02790937598	1.02386	0.997519	0.974269	0.694188
P49792	RANBP2	1.11623705935	1.0792307934	1.03060048096	1.0707933941	1.09773	1.0507	0.957151	0.227233
P49821	NDUFV1	1.10105453671	1.08403501031	0.816636670345	0.780544826549	1.09254	0.798591	0.730946	0.00457524
P49840	GSK3A	1.27496226407	0.995765258712	0.917950305675	1.15535669651	1.13536	1.03665	0.913058	0.644042
P49916	LIG3	1.00227263285	0.994590945835	0.772965297341	0.773199171756	0.998432	0.773082	0.774296	0.000290638
P50148	GNAQ	1.46750329234	0.969208647377	1.30305796079	1.17697329183	1.21836	1.24002	1.01778	0.940511
P50151	GNG10	1.19562948208	0.837410788506	0.690068456296	0.835293844503	1.01652	0.762681	0.750286	0.319493
P50213	IDH3A	0.840965398482	0.839539107447	0.985548434001	0.962688926651	0.840252	0.974119	1.15932	0.00723906
P50281	MMP14	1.24652205845	1.10778460123	1.62294282246	1.55166436198	1.17715	1.5873	1.34843	0.0343057
P50336	PPOX	0.850219448131	0.877764963025	0.824845281785	0.826784558242	0.863992	0.825815	0.955813	0.109688
P50416	CPT1A	0.954112568678	0.867560150229	0.94274918092	0.937061049978	0.910836	0.939905	1.03191	0.571722
P50443	SLC26A2	0.807197327293	0.704100589464	0.585872419443	0.624180108258	0.755649	0.605026	0.800671	0.11145
P50453	SERPINB9	1.60461928628	1.11492078121	0.93623389681	0.616338187797	1.35977	0.776286	0.570895	0.184176
P50454	SERPINH1	1.56420988297	1.54372172911	1.3633849414	1.34477945465	1.55397	1.35408	0.871372	0.00475845
P50502	ST13	1.19675730658	1.0890066275	0.841171284169	0.774273209062	1.14288	0.807722	0.706742	0.0339847
P50552	VASP	0.937837556131	0.887410876435	0.864923081816	0.827873133084	0.912624	0.846398	0.927433	0.168506
P50570	DNM2	0.983511715304	0.741716339352	0.693052143253	0.583167263746	0.862614	0.63811	0.73974	0.232983
P50579	METAP2	1.09848886408	1.04582080043	0.742747467493	0.72123115371	1.07215	0.731989	0.682727	0.00692084
P50583	NUDT2	1.24544665538	1.10280036182	0.804042655987	0.791305497121	1.17412	0.797674	0.679378	0.03433
P50613	CDK7	0.959082769795	0.784230608022	0.894113019517	0.850190904032	0.871657	0.872152	1.00057	0.996115
P50750	CDK9	0.854220524687	0.986417849692	0.906204200073	0.713790985397	0.920319	0.809998	0.880127	0.444351
P50851	LRBA	0.986488610582	1.06901004071	0.78289515427	0.959835235113	1.02775	0.871365	0.847838	0.250323
P50895	BCAM	0.564341951354	0.485917685282	0.35251849959	0.363787739887	0.52513	0.358153	0.682028	0.0519403
P50897	PPT1	0.842615144202	0.773316507257	0.8486485045	0.854839644729	0.807966	0.851744	1.05418	0.33523
P50914	RPL14	0.839153743238	0.862249978312	1.03832214882	1.03941222493	0.850702	1.03887	1.22119	0.00375369
P50990	CCT8	1.14662028512	1.12047509841	0.794585173074	0.808997849582	1.13355	0.801792	0.707329	0.0020184
P50991	CCT4	1.11778158507	1.08944467872	0.741024108508	0.809794026546	1.10361	0.775409	0.702609	0.0125976
P51114	FXR1	1.13085652876	1.14210238845	1.02982310951	1.05674092193	1.13648	1.04328	0.917995	0.0236304
P51116	FXR2	1.01974771195	1.06692674962	1.13355693137	1.12012176619	1.04334	1.12684	1.08003	0.0765089
P51148	RAB5C	1.08019500709	1.00426278779	1.10172454892	1.12546977675	1.04223	1.1136	1.06848	0.214651
P51149	RAB7A	0.703613097803	0.678839799821	0.928097357518	0.878501840536	0.691226	0.9033	1.30681	0.0166584
P51151	RAB9A	1.06108528542	1.12483668235	0.759700219787	0.922669829944	1.09296	0.841185	0.769639	0.102532
P51153	RAB13	0.897046159616	0.900207012719	1.15697384915	1.16198038716	0.898627	1.15948	1.29028	0.000128778
P51159	RAB27A	1.10877919256	1.05587871363	1.10775980425	1.04360661987	1.08233	1.07568	0.99386	0.887686
P51398	DAP3	0.969093895353	0.934707663752	1.01558855083	0.967360252123	0.951901	0.991474	1.04157	0.313217
P51571	SSR4	1.18643069575	1.09142377287	1.15333301109	1.05243915686	1.13893	1.10289	0.968355	0.654819
P51572	BCAP31	0.980245772985	0.973354445877	0.88889614537	0.896242142061	0.9768	0.892569	0.913768	0.00355586
P51608	MECP2	1.16510681084	1.16878534149	1.15305974846	1.1820160513	1.16695	1.16754	1.00051	0.971338
P51636	CAV2	1.14355883652	1.28329060587	0.936151517814	1.22621928712	1.21342	1.08119	0.89102	0.497735
P51649	ALDH5A1	0.546470230944	0.6117630011	0.684901972799	0.695285401642	0.579117	0.690094	1.19163	0.0784298
P51665	PSMD7	1.2105173684	1.13892881682	0.853687316894	0.863126737608	1.17472	0.858407	0.730731	0.0127786
P51809	VAMP7	0.888987522211	0.751149390271	1.04517291668	1.0768528956	0.820068	1.06101	1.29381	0.0763985
P51948	MNAT1	0.439993136348	1.02549811838	1.15735013415	0.98128618557	0.732746	1.06932	1.45933	0.385698
P51970	NDUFA8	1.07478049021	1.06856770647	0.901752906178	0.933641593298	1.07167	0.917697	0.856321	0.0109472
P51991	HNRNPA3	0.808007279195	0.809620765743	0.786136710653	0.778741238646	0.808814	0.782439	0.96739	0.0199762
P52272	HNRNPM	0.995336804478	0.992475544241	1.14846770251	1.09479831035	0.993906	1.12163	1.12851	0.0415273
P52292	KPNA2	0.790311783399	0.750429389581	0.960427777764	0.917760632506	0.770371	0.939094	1.21902	0.0286737
P52294	KPNA1	0.934457349237	1.09212545257	0.995155174443	1.3947515723	1.01329	1.19495	1.17928	0.486735
P52298	NCBP2	0.992586897488	0.889033788987	1.03440437313	0.997907890572	0.94081	1.01616	1.08009	0.303565
P52306	RAP1GDS1	1.23879417825	1.33762996204	0.836560397033	0.897723276855	1.28821	0.867142	0.673136	0.0185212
P52565	ARHGDIA	1.33422958936	1.53056030143	0.941548125586	1.07293074867	1.43239	1.00724	0.703186	0.0692621
P52569	SLC7A2	0.418651060604	0.559749459769	0.31235781532	0.379016793729	0.4892	0.345687	0.706638	0.207245
P52594	AGFG1	1.17635090288	1.11052670646	1.16139317794	1.02789307095	1.14344	1.09464	0.957325	0.579388
P52597	HNRNPF	0.906967341194	0.892683539407	0.919482281815	0.934354317487	0.899825	0.926918	1.03011	0.119426
P52701	MSH6	1.14053062451	1.08739432056	0.760168710361	0.740599264894	1.11396	0.750384	0.673617	0.00600948
P52740	ZNF132	1.10179450441	1.02910369637	0.92204439241	0.900001875822	1.06545	0.911023	0.85506	0.0554994
P52756	RBM5	0.920825781458	0.946518448986	0.949549646117	1.05049658284	0.933672	1.00002	1.07106	0.330697
P52758	HRSP12	0.869778934451	0.665610705261	0.888770322917	0.816898471752	0.767695	0.852834	1.1109	0.513876
P52789	HK2	0.856474776865	0.738348475062	0.630601648314	0.538584656371	0.797412	0.584593	0.733113	0.104683
P52888	THOP1	1.70263859983	1.28086021974	0.727798164701	0.937871938196	1.49175	0.832835	0.558294	0.107603
P52907	CAPZA1	1.00482807372	0.982035883576	0.821726980188	0.87894095528	0.993432	0.850334	0.855956	0.0433202
P52948	NUP98	1.00293795215	0.991447949046	1.00351109135	1.05192361278	0.997193	1.02772	1.03061	0.344679
P53007	SLC25A1	0.749239554209	0.785348133287	0.665469088652	0.622549799235	0.767294	0.644009	0.839326	0.0480463
P53041	PPP5C	0.931720265351	0.969726676739	0.36141652327	0.740445767838	0.950723	0.550931	0.579486	0.170669
P53350	PLK1	0.737410486042	0.667640503216	0.98197561521	1.02206607098	0.702525	1.00202	1.42631	0.0175727
P53582	METAP1	0.984032902295	0.885386237992	0.901735466944	0.820100336702	0.93471	0.860918	0.921054	0.368238
P53597	SUCLG1	0.813346626136	0.820356122541	0.740723337214	0.753646620834	0.816851	0.747185	0.914713	0.0109511
P53618	COPB1	0.978619706069	1.00220820655	0.613588086216	0.707991505458	0.990414	0.66079	0.667185	0.0210991
P53634	CTSC	1.12644230776	1.13119402432	0.786691929523	0.837771900263	1.12882	0.812232	0.719542	0.00650052
P53701	HCCS	1.17110838667	1.06508543248	1.35173053906	1.39405321493	1.1181	1.37289	1.22788	0.0466975
P53803	POLR2K	0.798576530399	0.952995868098	0.826737396434	0.956441855881	0.875786	0.89159	1.01804	0.88985
P53990	IST1	0.848813342507	0.726946521563	0.57262598342	0.65611458321	0.78788	0.61437	0.779777	0.14327
P54136	RARS	1.12650718813	1.05054387341	0.904912177498	0.929293800236	1.08853	0.917103	0.842519	0.050114
P54578	USP14	1.11566094233	1.14528367567	0.794507977792	0.727804150494	1.13047	0.761156	0.673308	0.00962308
P54619	PRKAG1	0.952760912739	0.941176161967	0.76009375977	0.820365117918	0.946969	0.790229	0.834483	0.0362601
P54709	ATP1B3	0.800000821894	0.769526726961	0.951672824518	0.989444891894	0.784764	0.970559	1.23675	0.0166339
P54760	EPHB4	0.670625983622	1.22176842179	0.647477046645	1.24494032255	0.946197	0.946209	1.00001	0.99998
P54802	NAGLU	0.531308831142	0.691710793091	0.441807988943	0.557734433904	0.61151	0.499771	0.817274	0.376038
P54803	GALC	0.909898331824	1.20321741508	2.68560135588	1.53337098465	1.05656	2.10949	1.99656	0.21855
P54819	AK2	1.05889723956	0.999700600701	1.05670029656	0.964445011385	1.0293	1.01057	0.981807	0.765156
P54851	EMP2	0.499098489192	0.505507386022	0.484950650848	0.521778088578	0.502303	0.503364	1.00211	0.959876
P54852	EMP3	1.29726214704	1.2580557094	1.2493507831	1.01570587881	1.27766	1.13253	0.886409	0.345211
P54886	ALDH18A1	0.782853735396	0.773657071735	0.741795498629	0.715615537524	0.778255	0.728706	0.936332	0.0702417
P54920	NAPA	0.849233573768	0.886704322974	1.12854761206	1.08150554757	0.867969	1.10503	1.27312	0.0157127
P55010	EIF5	1.08528928897	1.08612404109	1.01924802597	1.02624528675	1.08571	1.02275	0.94201	0.00311723
P55011	SLC12A2	1.58191945192	0.82093249662	0.961168510832	0.815846253519	1.20143	0.888507	0.739544	0.504008
P55060	CSE1L	0.989614441358	1.00096858313	0.770318734315	0.771395352456	0.995292	0.770857	0.774504	0.000644966
P55072	VCP	1.20875689887	1.23857909306	1.00899230996	1.00977670013	1.22367	1.00938	0.824884	0.0048106
P55081	MFAP1	0.921903324443	0.99530904165	0.962040342938	0.962560484323	0.958606	0.9623	1.00385	0.929009
P55084	HADHB	0.768883343012	0.753928216736	0.681736367213	0.701333196869	0.761406	0.691535	0.908234	0.0297381
P55145	MANF	1.3272076112	1.29513537811	1.01618812934	1.00596757745	1.31117	1.01108	0.771126	0.00313074
P55209	NAP1L1	1.55578130594	1.63571865367	1.21971207284	1.42777727342	1.59575	1.32374	0.829544	0.134756
P55263	ADK	1.27293690532	0.740447646507	0.651671356606	0.623938551122	1.00669	0.637805	0.633565	0.300661
P55268	LAMB2	0.944131828331	1.07117209478	0.985997719589	1.18185164695	1.00765	1.08392	1.07569	0.580555
P55789	GFER	0.862011266012	0.766972758736	0.859646870129	0.790179865778	0.814492	0.824913	1.01279	0.875774
P55795	HNRNPH2	0.867676194063	0.911538109548	0.764763795514	0.727058646866	0.889607	0.745911	0.838473	0.0382
P55809	OXCT1	0.47844846301	0.53317821606	0.679452277899	0.696471055826	0.505813	0.687962	1.36011	0.02387
P55884	EIF3B	0.962948643358	0.963552673019	0.788735243484	0.793741450793	0.963251	0.791238	0.821425	0.000214771
P55957	BID	0.567095515679	1.14006141744	0.187019176425	0.0	0.853578	0.187019	0.2191	0.127761
P56182	RRP1	0.641269900408	0.918305672824	0.929102170234	0.966651724571	0.779788	0.947877	1.21556	0.352224
P56192	MARS	1.24634240065	1.23496002664	0.980336807865	0.925503236577	1.24065	0.95292	0.768081	0.00933822
P56277	CMC4	0.875153549912	0.901136435036	0.737516845154	0.739049106886	0.888145	0.738283	0.831264	0.00745693
P56378	MP68	0.968459144157	0.734654711094	1.009253025	0.754650727403	0.851557	0.881952	1.03569	0.876597
P56381	ATP5E	0.764548779532	0.789238287681	1.14548626405	1.14915454346	0.776894	1.14732	1.47681	0.00113319
P56385	ATP5I	0.963923395214	0.87347449405	1.18846038626	1.10458239578	0.918699	1.14652	1.24798	0.0661079
P56537	EIF6	1.10604605147	0.989337781347	0.870717274366	1.09807793766	1.04769	0.984398	0.939587	0.66944
P56556	NDUFA6	1.01682443727	0.953589483593	0.884907934001	0.760668498596	0.985207	0.822788	0.835143	0.145128
P56589	PEX3	0.921955425186	0.970784722992	1.01928151724	1.00786303624	0.94637	1.01357	1.07101	0.115567
P56937	HSD17B7	0.72797461908	0.760244671385	0.68782406343	0.741927110188	0.74411	0.714876	0.960713	0.451324
P57105	SYNJ2BP	0.855819839163	1.22142611075	0.949829401683	1.01724533656	1.03862	0.983537	0.946963	0.794909
P57678	GEMIN4	1.04265528694	1.10007656891	0.5585164453	1.04607887839	1.07137	0.802298	0.748855	0.38738
P57735	RAB25	0.841105899136	0.678064322194	0.848105998786	0.620582525583	0.759585	0.734344	0.96677	0.873498
P57740	NUP107	1.03098127369	0.937907579553	1.05398871441	1.02865050388	0.984444	1.04132	1.05777	0.359583
P58012	FOXL2	1.00855948911	0.982221487356	1.2162956968	1.1196967769	0.99539	1.168	1.17341	0.0748061
P58107	EPPK1	0.39183081133	0.303454060533	0.457440935171	0.418829252927	0.347642	0.438135	1.2603	0.201384
P58546	MTPN	0.98340924586	1.02457685634	1.31164672358	0.945752961232	1.00399	1.1287	1.12421	0.568016
P58557	YBEY	0.830080459539	0.783095284053	1.15264854926	1.20339739334	0.806588	1.17802	1.4605	0.00855613
P60228	EIF3E	1.06905476444	1.02141899519	0.801843560097	0.830113841083	1.04524	0.815979	0.780664	0.0142829
P60468	SEC61B	1.28708598408	1.13164005555	1.50504185119	1.42731884898	1.20936	1.46618	1.21236	0.0979548
P60510	PPP4C	0.917941798365	0.822088128558	0.777235514244	0.7682484757	0.870015	0.772742	0.888194	0.180709
P60602	ROMO1	0.971822073471	1.06893559855	1.07866862821	0.897861810678	1.02038	0.988265	0.968528	0.783943
P60709	ACTB	0.9094665132	0.967050708424	1.17298566502	1.18450908476	0.938259	1.17875	1.25631	0.0145824
P60842	EIF4A1	1.11587367518	1.11241171544	0.79335716864	0.812465811486	1.11414	0.802911	0.720654	0.00097191
P60866	RPS20	0.890731823302	0.857832012268	0.937183952813	0.937185723469	0.874282	0.937185	1.07195	0.0620877
P60891	PRPS1	1.19144094654	0.0	0.856242356776	0.0	1.19144	0.856242	0.718661	0.840521
P60903	S100A10	1.4218389417	1.56855221598	1.48994629462	1.58287687335	1.4952	1.53641	1.02757	0.681815
P60953	CDC42	0.98637744725	0.988497640963	1.06255561609	1.10808636837	0.987438	1.08532	1.09913	0.0501649
P60981	DSTN	0.978744166633	0.947993729785	0.715634535965	0.639733986918	0.963369	0.677684	0.703452	0.0199308
P61006	RAB8A	0.843399470192	0.814586330271	1.04979720175	1.0163861679	0.828993	1.03309	1.2462	0.0114811
P61009	SPCS3	0.985037777342	0.969657597401	0.968441350386	1.01291658749	0.977348	0.990679	1.01364	0.628108
P61011	SRP54	0.966796643381	0.900866277402	0.906030809167	0.881342434366	0.933831	0.893687	0.957011	0.37226
P61019	RAB2A	0.897655695397	0.883852247182	1.07837926548	1.00985789598	0.890754	1.04412	1.17217	0.0482058
P61020	RAB5B	1.43161567091	1.32393908996	1.08544814971	1.05298914194	1.37778	1.06922	0.776046	0.031643
P61024	CKS1B	1.21607281179	1.24586651034	0.886460316166	0.880267567686	1.23097	0.883364	0.717616	0.00191046
P61026	RAB10	0.711620521635	0.759526840295	0.820508552546	0.785794175093	0.735574	0.803151	1.09187	0.149734
P61081	UBE2M	1.2674891028	1.05364753661	0.812725057528	0.884011132207	1.16057	0.848368	0.730994	0.109358
P61086	UBE2K	0.944177560534	0.772133054379	0.765106813292	1.25109495445	0.858155	1.0081	1.17473	0.619598
P61106	RAB14	1.06671138235	1.02748597799	1.1566647734	1.11823871172	1.0471	1.13745	1.08629	0.0812422
P61201	COPS2	1.16139379214	1.34210277581	0.927917367754	0.85914348812	1.25175	0.89353	0.713826	0.065736
P61218	POLR2F	1.06332469991	0.948145725345	1.00666348605	0.993007171408	1.00574	0.999835	0.994134	0.928248
P61221	ABCE1	0.996350415674	1.04944398897	0.900712538259	0.836610830567	1.0229	0.868662	0.849217	0.0657123
P61224	RAP1B	0.672107898256	0.752178168537	0.980077394244	1.21573323913	0.712143	1.09791	1.54169	0.0902061
P61225	RAP2B	0.961044922166	0.529112762704	1.08603263947	1.62656285766	0.745079	1.3563	1.82034	0.219305
P61244	MAX	0.9373570648	0.829432267157	0.952662228458	0.981434250515	0.883395	0.967048	1.0947	0.272872
P61247	RPS3A	0.937033654985	0.896076272156	0.955945364103	0.912265205428	0.916555	0.934105	1.01915	0.617089
P61254	RPL26	0.875689885602	0.837957460178	0.979117790519	1.00877320349	0.856824	0.993945	1.16004	0.0292849
P61289	PSME3	1.57152161815	1.50152854447	1.10432419329	1.15982861374	1.53653	1.13208	0.736777	0.011977
P61313	RPL15	0.998398686766	0.947484956692	1.00246406965	0.962840771692	0.972942	0.982652	1.00998	0.791802
P61353	RPL27	0.872172253901	0.883827412209	1.05921787615	1.04663092801	0.878	1.05292	1.19923	0.00239567
P61513	RPL37A	0.925181579055	0.920678317181	1.01988312553	1.00002509914	0.92293	1.00995	1.09429	0.0134123
P61586	RHOA	1.40262967111	1.36501819468	1.2516533328	1.25497112062	1.38382	1.25331	0.905688	0.0202895
P61604	HSPE1	0.839588529336	0.813109376473	1.10103462753	1.14314394387	0.826349	1.12209	1.35789	0.00699843
P61764	STXBP1	1.38759902407	0.990385568095	0.796381736139	1.04998243686	1.18899	0.923182	0.776441	0.376419
P61803	DAD1	1.17820913653	1.11622320767	0.944762476025	1.03036073777	1.14722	0.987562	0.860833	0.0943068
P61812	TGFB2	1.27428014134	1.13649564644	1.67665673645	1.77184225054	1.20539	1.72425	1.43045	0.0250678
P61927	RPL37	0.939434296766	0.90983071703	1.0375956128	0.994444429593	0.924633	1.01602	1.09884	0.0730973
P61962	DCAF7	0.95358022938	1.14580795493	0.739975219277	0.667964635809	1.04969	0.70397	0.670643	0.0779663
P61964	WDR5	0.975393235857	0.805227362889	1.03129521493	1.07413840637	0.89031	1.05272	1.18242	0.205376
P61970	NUTF2	0.93553143039	0.980895843575	0.743516820526	0.888705119944	0.958214	0.816111	0.8517	0.202651
P61981	YWHAG	1.09793411337	1.06073198393	0.777201558251	0.791853481652	1.07933	0.784528	0.726863	0.00456716
P62072	TIMM10	1.02312811621	0.404372452349	0.989135216505	1.2222795299	0.71375	1.10571	1.54915	0.357566
P62081	RPS7	0.910320279386	0.900606296958	1.02228519954	0.985104948009	0.905463	1.0037	1.10849	0.0361949
P62136	PPP1CA	1.06937736871	1.08570765264	1.18075537773	1.10209964305	1.07754	1.14143	1.05929	0.252692
P62140	PPP1CB	0.886952553498	0.927150051673	0.931552887631	1.02435695415	0.907051	0.977955	1.07817	0.295929
P62191	PSMC1	1.15069682606	1.05869140306	0.748736533729	0.849592812106	1.10469	0.799165	0.723426	0.0464616
P62195	PSMC5	1.20419868552	1.16412974477	0.824147421562	0.841587016494	1.18416	0.832867	0.703338	0.00384624
P62241	RPS8	0.890787263698	0.917816555995	0.965226095593	0.949198340963	0.904302	0.957212	1.05851	0.0780044
P62244	RPS15A	1.01605729438	0.981488931817	0.936738277455	1.07190680645	0.998773	1.00432	1.00556	0.943838
P62249	RPS16	0.952683171575	0.920600615143	0.968248951318	0.940531265795	0.936642	0.95439	1.01895	0.49057
P62258	YWHAE	1.4527364443	1.42534278766	0.992957273362	0.990605485676	1.43904	0.991781	0.689197	0.000943404
P62263	RPS14	0.976531075565	0.922932893864	0.972255632323	0.92733125142	0.949732	0.949793	1.00006	0.998757
P62266	RPS23	0.965435914005	0.911214764149	0.983141460637	1.00995288059	0.938325	0.996547	1.06205	0.194093
P62269	RPS18	0.990831198649	0.931785005584	0.987929629198	0.968764695418	0.961308	0.978347	1.01772	0.638138
P62273	RPS29	0.933445688136	0.907843137744	0.990686675122	1.04375691826	0.920644	1.01722	1.1049	0.0818031
P62277	RPS13	0.909864851248	0.917317363094	0.918771936359	0.883428913357	0.913591	0.9011	0.986328	0.560675
P62280	RPS11	0.87968006194	0.885642650144	0.972902063759	0.981771379324	0.882661	0.977337	1.10726	0.0031705
P62304	SNRPE	1.03604111127	1.04677213746	0.97348073897	0.980567196597	1.04141	0.977024	0.938177	0.00982715
P62306	SNRPF	0.910400790057	0.877587295459	0.922958210589	0.923733713779	0.893994	0.923346	1.03283	0.215593
P62310	LSM3	1.03856383208	0.917781123865	0.989119533382	0.529535237612	0.978172	0.759327	0.776271	0.454244
P62312	LSM6	1.14895631763	1.01263806616	0.813054718759	0.94476860011	1.0808	0.878912	0.813207	0.166895
P62314	SNRPD1	0.793781429674	1.20145321936	1.09457852517	0.81461826043	0.997617	0.954598	0.956878	0.877902
P62316	SNRPD2	0.989860758504	0.939016962635	0.940405124273	0.948862519298	0.964439	0.944634	0.979465	0.522534
P62318	SNRPD3	1.00942376868	0.963010031462	0.96895798666	0.984807317817	0.986217	0.976883	0.990535	0.740098
P62330	ARF6	1.69707102976	0.987205205977	1.50668316635	0.9811332484	1.34214	1.24391	0.926811	0.844628
P62333	PSMC6	1.17083946695	1.11161512605	0.795491217377	0.812253546358	1.14123	0.803872	0.704393	0.00821964
P62424	RPL7A	0.883282559142	0.900369780266	0.9509910065	0.927065168565	0.891826	0.939028	1.05293	0.0848337
P62487	POLR2G	0.857431421995	0.863616933593	0.943710167353	0.922085234857	0.860524	0.932898	1.0841	0.0233052
P62633	CNBP	0.911558648468	0.921409781581	0.651964421283	0.851389863372	0.916484	0.751677	0.820175	0.24057
P62701	RPS4X	0.918280625893	0.946374752692	0.949554258515	0.920027020334	0.932328	0.934791	1.00264	0.914849
P62750	RPL23A	0.877569820678	0.87927994199	0.954211331868	1.03760318075	0.878425	0.995907	1.13374	0.106299
P62753	RPS6	0.897654466431	0.89317875191	1.05352982208	1.06203318749	0.895417	1.05778	1.18133	0.000874525
P62820	RAB1A	0.783015641754	0.744990003501	0.81405402567	0.803872360821	0.764003	0.808963	1.05885	0.149758
P62829	RPL23	0.890968090709	0.96509254967	1.01674578776	1.00868371406	0.92803	1.01271	1.09125	0.15108
P62834	RAP1A	0.738735276499	0.739184075098	0.65494387889	0.798922077992	0.73896	0.726933	0.983725	0.882685
P62847	RPS24	1.07556197226	0.962689187239	0.96006150031	0.890033609674	1.01913	0.925048	0.907688	0.292321
P62851	RPS25	0.844061873229	0.827765747025	0.950135439888	0.917568710846	0.835914	0.933852	1.11716	0.0328698
P62854	RPS26	0.911533037778	0.859872124236	0.880998336176	0.844963180217	0.885703	0.862981	0.974346	0.545561
P62857	RPS28	0.949487973194	0.892852396802	0.938589131176	0.94407958472	0.92117	0.941334	1.02189	0.551958
P62873	GNB1	1.15458055606	1.14433476956	1.25865069419	1.34514385336	1.14946	1.3019	1.13262	0.0728117
P62875	POLR2L	0.999963011526	0.899538313235	0.793452837728	0.795669805516	0.949751	0.794561	0.8366	0.090713
P62877	RBX1	1.21214587267	1.21152373677	0.964811129706	0.885171537982	1.21183	0.924991	0.763298	0.0187325
P62879	GNB2	0.897730398175	1.03823134729	0.977534726725	1.15901717142	0.967981	1.06828	1.10361	0.474291
P62888	RPL30	0.865891208733	0.902732768457	1.00607616006	0.97395877427	0.884312	0.990017	1.11953	0.0495119
P62899	RPL31	0.906347054689	0.919890740555	1.02598663579	1.09627836651	0.913119	1.06113	1.1621	0.0538003
P62906	RPL10A	0.956150454646	0.975437383301	0.928397324206	1.02051176019	0.965794	0.974455	1.00897	0.870946
P62913	RPL11	0.93486407939	0.965864038644	1.04217509547	1.06203123451	0.950364	1.0521	1.10705	0.0312089
P62917	RPL8	0.922226598153	0.893793740412	0.975379394237	0.977500386819	0.90801	0.97644	1.07536	0.0407657
P62979	RPS27A	0.995821394191	0.993451616802	1.03756365905	1.06683156315	0.994637	1.0522	1.05787	0.0593277
P62993	GRB2	0.807524924699	0.803785332728	0.672065811406	0.619284470738	0.805655	0.645675	0.801429	0.026276
P62995	TRA2B	0.863505706701	0.850900757794	1.03662434367	1.05770086806	0.857203	1.04716	1.2216	0.0041524
P63000	RAC1	0.960320798319	0.952534409791	0.97450111814	0.951855891143	0.956428	0.963179	1.00706	0.629659
P63010	AP2B1	1.02012907212	0.998165345221	1.08482771472	1.09257357977	1.00915	1.0887	1.07883	0.0207613
P63096	GNAI1	1.12134102415	1.15067859983	1.132226757	0.915385593064	1.13601	1.02381	0.90123	0.412941
P63151	PPP2R2A	0.83922149074	1.25888324232	0.589010824242	0.843927287341	1.04905	0.716469	0.682968	0.308259
P63167	DYNLL1	1.45083439277	1.20306990355	1.16569068437	1.02908642033	1.32695	1.09739	0.826999	0.246109
P63172	DYNLT1	1.1733062858	1.61178989674	0.676203575308	0.799950613102	1.39255	0.738077	0.530019	0.10281
P63173	RPL38	0.950521630633	0.95590001329	1.03980626631	1.05455126092	0.953211	1.04718	1.09858	0.00690246
P63218	GNG5	1.06535867727	1.06799988055	1.14117188416	1.17014971466	1.06668	1.15566	1.08342	0.0257076
P63220	RPS21	0.992982065654	0.93136326391	0.92355835303	0.949142377028	0.962173	0.93635	0.973163	0.519871
P63244	GNB2L1	0.960945194017	0.918275021502	0.921516731753	0.932310013828	0.93961	0.926913	0.986487	0.622266
P63272	SUPT4H1	1.02939260152	0.995689275761	0.88007190623	0.952074771965	1.01254	0.916073	0.904727	0.135997
P67809	YBX1	1.53010589768	0.927025307116	0.812156953892	0.797755156508	1.22857	0.804956	0.6552	0.295355
P67936	TPM4	1.24100870713	1.27602750505	1.14764540501	1.12946696473	1.25852	1.13856	0.90468	0.0259946
P68032	ACTC1	0.895890177689	0.875713332129	1.30279422539	1.29566038989	0.885802	1.29923	1.46672	0.000669224
P68366	TUBA4A	1.74124708147	1.83130019706	1.54087233307	1.43582440975	1.78627	1.48835	0.833214	0.0499195
P68371	TUBB4B	1.16498936331	1.01895532771	0.860182887946	0.739894906532	1.09197	0.800039	0.732655	0.0909104
P68400	CSNK2A1	0.967280813228	0.916438620975	1.04919793723	1.07174534103	0.94186	1.06047	1.12593	0.0508144
P68431	HIST1H3A	1.22599584683	1.13415063439	1.45203892605	1.36359395441	1.18007	1.40782	1.19299	0.0702112
P78316	NOP14	0.850257856482	0.798336438507	1.05903282394	1.10675463697	0.824297	1.08289	1.31372	0.0180893
P78332	RBM6	1.7241778379	0.444319456122	1.26306541799	0.317301986089	1.08425	0.790184	0.728785	0.747164
P78345	RPP38	1.06666606109	1.05528610589	0.94415824883	0.946261917187	1.06098	0.94521	0.890887	0.00248902
P78346	RPP30	0.930885983246	1.05853139974	0.819098322773	0.843589009908	0.994709	0.831344	0.835766	0.128453
P78347	GTF2I	1.02212038979	1.00555727681	0.797706109227	0.809991429203	1.01384	0.803849	0.792876	0.00240235
P78406	RAE1	0.917359430138	0.908631163862	0.958390376512	1.02005190621	0.912995	0.989221	1.08349	0.134107
P78417	GSTO1	1.1832973977	1.09719635261	0.811581123572	0.737688903189	1.14025	0.774635	0.679357	0.0232405
P78527	PRKDC	1.11383907695	1.09766307083	0.878729675908	0.866397604784	1.10575	0.872564	0.789114	0.00189681
P78536	ADAM17	0.973328491385	0.594663894401	0.721548765466	0.678246657446	0.783996	0.699898	0.892731	0.702114
P79522	PRR3	1.72698687879	0.479344594684	1.54720969002	0.490827033046	1.10317	1.01902	0.923722	0.927399
P80303	NUCB2	0.669430533588	0.679423952257	0.794563181426	0.773373223108	0.674427	0.783968	1.16242	0.0112433
P82094	TMF1	0.99570237358	2.33180957982	1.21641475408	0.863484905972	1.66376	1.03995	0.625062	0.461917
P82650	MRPS22	1.04183549143	0.978551632103	0.858110359437	0.877743003669	1.01019	0.867927	0.859169	0.0501814
P82663	MRPS25	0.590963983389	0.912778051873	2.62631211797	0.869329983324	0.751871	1.74782	2.32463	0.380811
P82664	MRPS10	0.917783419554	0.928950144499	0.902920967351	0.91460125506	0.923367	0.908761	0.984182	0.212387
P82673	MRPS35	1.13205647044	1.05172948304	0.87715813193	0.961862570027	1.09189	0.91951	0.842125	0.0980713
P82675	MRPS5	1.00088757571	1.05814231125	0.842703439089	0.912091738327	1.02951	0.877398	0.852244	0.0774175
P82909	MRPS36	1.08386851854	0.999071784291	1.0529319796	1.00317421995	1.04147	1.02805	0.987117	0.810504
P82912	MRPS11	0.961576634429	0.842296265417	0.78820258808	0.876641366607	0.901936	0.832422	0.922928	0.447965
P82914	MRPS15	1.04954958124	1.16508246267	0.972611082037	1.04924974582	1.10732	1.01093	0.912956	0.298914
P82921	MRPS21	0.937405069031	0.961366125398	0.744359041807	0.703833046904	0.949386	0.724096	0.7627	0.0107419
P82932	MRPS6	0.96690899083	0.911481200476	0.886051646589	0.891129661631	0.939195	0.888591	0.946119	0.210636
P82933	MRPS9	0.893139589252	0.879532445348	0.950231570832	0.872634885442	0.886336	0.911433	1.02832	0.589236
P83111	LACTB	1.42247872675	1.43824118224	1.55727171711	1.51361267525	1.43036	1.53544	1.07347	0.0454781
P83731	RPL24	0.917708736373	0.900235734726	0.98235608292	0.969686547928	0.908972	0.976021	1.07376	0.0249395
P83876	TXNL4A	0.885236978166	0.898431773901	0.783235165764	0.899356756172	0.891834	0.841296	0.943332	0.478272
P84022	SMAD3	2.21837163745	1.19478719209	1.32010926239	1.00410904694	1.70658	1.16211	0.680958	0.416347
P84077	ARF1	1.10370467888	1.03003375284	0.798805937993	0.760622015623	1.06687	0.779714	0.730843	0.0202438
P84090	ERH	0.915361696775	0.909134073278	1.05277090142	1.03168357733	0.912248	1.04223	1.14248	0.00707816
P84095	RHOG	1.1691518144	1.14056022428	1.23897610852	1.17814163479	1.15486	1.20856	1.0465	0.251171
P84098	RPL19	0.907367280616	0.873626131466	0.940755253382	0.942801054588	0.890497	0.941778	1.05759	0.093621
P84103	SRSF3	0.946193627533	0.931824100872	1.04552252894	1.03138650591	0.939009	1.03845	1.1059	0.0101157
P84243	H3F3A	0.789644042714	0.760360377689	1.1770092188	1.10489281573	0.775002	1.14095	1.47219	0.0111214
P98175	RBM10	0.955316893794	1.03489839224	0.894690002339	0.861096803164	0.995108	0.877893	0.882209	0.113184
P98179	RBM3	1.02777693813	1.05681813018	1.08243301318	1.04280426492	1.0423	1.06262	1.0195	0.495097
[truncated: 1,811 more rows]

## Sheet: 2. Proteins identified by MS
Proteins identified by Mass Spectrometry in OE-Ctrl and OE-Osx-6 cells
Protein ID	Gene name	OE-Ctrl	OE-Ctrl	OE-Osx-6	OE-Osx-6	Average (OE-Ctrl)	Average (OE-Osx-6)	OE-Osx-6/OE-Ctrl	P value
A2RTX5	TARSL2	0.63407018492	0.572158369211	2.10797850382	2.16309779295	0.603114	2.13554	3.54085	0.0007307
Q8TDD2	SP7 (OSX)	0.0362525949	0.07511274469	0.983591954555	0.959257892202	0.0556827	0.971425	17.4457	3.13255e-10
A8MT65	ZNF891	1.99347232191	2.04237735017	1.32387531871	1.22519117551	2.01792	1.27453	0.631606	0.00544274
B5ME97	SEPT10	0.514260567651	0.721958204891	1.65989771	1.41066702326	0.618109	1.53528	2.48384	0.0298856
F8VS60	HCCR	0.610732268673	0.655200128085	2.42078578618	2.19913901637	0.632966	2.30996	3.64942	0.00451221
G3V0J0	FMR1	0.391129304823	0.424030767457	0.710414072825	0.871162295954	0.40758	0.790788	1.9402	0.0429056
G5EA03	LIMCH1	1.54473968202	1.39375239294	1.01564896631	0.942868367384	1.46925	0.979259	0.666504	0.0280299
O00264	PGRMC1	0.571216875989	0.591985272374	0.892252937931	0.93131306802	0.581601	0.911783	1.56771	0.00445776
O00584	RNASET2	0.405176685652	0.490776182811	0.730372596212	0.718107508185	0.447976	0.72424	1.61669	0.0236294
O15400	STX7	1.01110990794	0.904265452193	1.43600276116	1.4736898496	0.957688	1.45485	1.51912	0.0127357
O43688	PPAP2C	1.32050462809	1.29282395932	0.83687031163	0.866480977261	1.30666	0.851676	0.651794	0.00197829
O75369	FLNB	1.27039244772	1.26555728289	0.832810962001	0.825080820755	1.26797	0.828946	0.653756	0.000107811
O94900	TOX	0.556744165806	0.275390737076	2.21227145658	2.42034219271	0.416067	2.31631	5.56714	0.00837169
O95456	PSMG1	0.865149674617	0.864123226939	1.37837177826	1.26525185856	0.864636	1.32181	1.52875	0.0149642
P00492	HPRT1	0.519661236481	0.597729542154	0.946786564342	0.973660924458	0.558695	0.960224	1.71869	0.0104058
P01903	HLA-DRA	0.778427056587	0.909243963575	1.84642241681	1.81299659967	0.843836	1.82971	2.16832	0.0046564
P02792	FTL	2.21123790977	2.17643491227	0.68377613325	0.667612860872	2.19384	0.675694	0.307997	0.000159686
P02794	FTH1	2.03091898269	2.06049688468	0.670004213813	0.693098655186	2.04571	0.681551	0.333162	0.000189127
P04004	VTN	1.55464781427	1.59206689751	0.840655739678	0.867016736752	1.57336	0.853836	0.542684	0.00101018
P04440	HLA-DPB1	0.841001849749	0.808236881702	1.35172007263	1.16938612488	0.824619	1.26055	1.52865	0.0423035
P09525	ANXA4	0.573517229079	0.544922903683	0.834869857298	0.844528505835	0.55922	0.839699	1.501	0.00288231
P09601	HMOX1	2.83267487085	2.26863201518	0.670736890823	1.152736735	2.55065	0.911737	0.357452	0.0476053
P10124	SRGN	2.97175802216	2.8134979761	1.09515431824	1.23797698045	2.89263	1.16657	0.403289	0.00379169
P13726	F3	1.57428392988	1.74748032594	0.958594695663	1.0199036249	1.66088	0.989249	0.595617	0.0181987
P13761	HLA-DRB1	0.36390648276	0.296301362932	1.60072313597	1.65073856775	0.330104	1.62573	4.92491	0.00105157
P13796	LCP1	0.38260017425	0.0866937332477	1.07030823277	1.14030362693	0.234647	1.10531	4.71051	0.0291654
P14902	IDO1	3.1645890522	3.68093264772	1.75380665808	1.42018536963	3.42276	1.587	0.46366	0.0269085
P21397	MAOA	0.639648464606	0.435703427496	0.98068648753	1.07289518516	0.537676	1.02679	1.90968	0.0485683
P26447	S100A4	0.7728583808	0.694652	1.95308458626	1.88396881861	0.733755	1.91853	2.61467	0.00193448
P27105	STOM	0.482538942305	0.441213631591	0.234353493185	0.29628692807	0.461876	0.26532	0.57444	0.0340502
P28065	LMP2	1.18782927181	1.21917614534	1.78831215399	1.83941701702	1.2035	1.81386	1.50715	0.00240334
P29375	KDM5A	0.805185337867	0.404755047643	1.76441367299	1.73472992234	0.60497	1.74957	2.892	0.0294149
P31949	S100A11	0.493204068108	0.460521681797	0.750255225027	0.708131418672	0.476863	0.729193	1.52915	0.0109777
P48147	PREP	0.824310470265	0.570904808084	1.23462644106	1.28345065925	0.697608	1.25904	1.80479	0.0489736
P48201	ATP5G3	1.63369339724	1.59048802419	0.909500436682	0.87085917165	1.61209	0.89018	0.55219	0.00160785
P50895	BCAM	0.930050689677	1.02977289651	0.576790883703	0.549917975372	0.979912	0.563354	0.574903	0.0150226
P51572	BCAP31	0.637890773745	0.621406522445	0.962251822544	0.950265210189	0.629649	0.956259	1.51872	0.000972129
P51809	VAMP7	0.654103755833	0.630011363855	0.945107243029	1.03079785858	0.642058	0.987953	1.53873	0.016156
P53801	PTTG1IP	2.23740422138	2.13066934474	1.12458932362	1.38964009992	2.18404	1.25711	0.575592	0.022942
Q13308	PTK7	1.62733593647	1.64872130321	0.838060296525	0.805341267915	1.63803	0.821701	0.50164	0.000572695
Q15651	HMGN3	0.496268340092	0.542387093037	1.01866625864	1.17811664558	0.519328	1.09839	2.11503	0.0199294
Q5MIZ7	SMEK2	0.949073046	0.764176001675	1.40997672542	1.53765683561	0.856625	1.47382	1.72049	0.0315748
Q5TF85	FAM46A	0.257339925231	0.281052498216	0.155176741081	0.177483303118	0.269196	0.16633	0.617877	0.0241378
Q5U3C3	TMEM164	0.376790420485	0.360162900375	0.644908067823	0.613090969856	0.368477	0.629	1.70703	0.00471363
Q6ZN16	MAP3K15	0.201134650324	0.217928295112	0.0106215649683	0.0	0.209531	0.0106216	0.050692	0.00235846
Q6ZR64	MXRA7	1.8128708563	1.96670721525	1.14449970305	1.08147995568	1.88979	1.11299	0.588949	0.0112573
Q7L2Z9	CENPQ	1.4299744227	1.52054836017	0.92899142942	1.03536547475	1.47526	0.982178	0.665766	0.0194858
Q86SK9	SCD5	0.869761935059	0.846521139532	0.460958024966	0.553543278023	0.858142	0.507251	0.591104	0.0180038
Q8IWA4	MFN1	0.596656337739	0.615925577157	1.20106602898	1.5311768131	0.606291	1.36612	2.25324	0.0442305
Q8N6Q1	TMCO5A	2.53105268153	2.43750447023	1.57789671832	1.67947732846	2.48428	1.62869	0.655598	0.00644967
Q969U7	PSMG2	0.783799706749	0.701851627452	1.13041179949	1.31148726058	0.742826	1.22095	1.64366	0.0405893
Q96L91	EP400	1.30894192967	1.17906357173	0.670472331318	0.526276845078	1.244	0.598375	0.481007	0.0218497
Q96RE7	NACC1	1.41507179817	1.55207972753	0.930299336482	1.02554562502	1.48358	0.977922	0.659166	0.0261604
Q9GZP9	DERL2	0.786944048227	0.651894730532	2.6916685262	3.80630282367	0.719419	3.24899	4.51612	0.0458902
Q9H0H0	INTS2	1.52215440322	1.76263799585	1.02573926848	1.04685772929	1.6424	1.0363	0.630967	0.0374472
Q9H6S3	EPS8L2	0.68175797423	0.884405074284	1.84674205929	1.75087410269	0.783082	1.79881	2.29709	0.01196
Q9NRD9	DUOX1	3.06919517532	3.09275806555	1.73488921598	1.73223107033	3.08098	1.73356	0.562666	7.74168e-05
Q9NRK6	ABCB10	1.79229865085	1.60696245073	1.00408210292	1.16335284124	1.69963	1.08372	0.637619	0.0371741
Q9NS25	SPANXB1	1.31399210649	1.48506558139	0.849803190595	0.6880472654	1.39953	0.768925	0.549417	0.0331264
Q9NZ08	ERAP1	1.0157694653	1.10108496638	1.62255477644	1.6373198725	1.05843	1.62994	1.53996	0.00568914
Q9Y5X1	SNX9	0.841126540699	1.04488392177	1.41846154979	1.57010968817	0.943005	1.49429	1.5846	0.0491875
Q9Y6K0	CEPT1	1.34807335948	1.20306976038	0.765726557684	0.767247163359	1.27557	0.766487	0.600897	0.0196875
Q9Y6M5	SLC30A1	1.57965377144	1.76677543859	1.01110778779	0.981324238508	1.67321	0.996216	0.59539	0.0190259
A0AVT1	UBA6	0.852550783062	0.951602612433	0.96936192708	0.977404783203	0.902077	0.973383	1.07905	0.287738
A0FGR8	ESYT2	0.96916795041	0.922194988495	1.1011906609	1.01630731487	0.945681	1.05875	1.11956	0.145048
A1L0T0	ILVBL	0.916303583094	1.00351440569	0.999495778811	0.952295763692	0.959909	0.975896	1.01665	0.777712
A1L157	TSPAN11	1.39289928041	1.4249878926	1.39561476811	1.35914232288	1.40894	1.37738	0.977597	0.323378
A2A274	ACO2	1.06747093693	1.04759386411	0.949565174178	0.953161776347	1.05753	0.951363	0.899607	0.00892882
A2A2G4	ALG6	0.987087693222	1.05961808979	1.09797774934	1.02213658284	1.02335	1.06006	1.03587	0.556635
A2A2Q9	AAR2	0.895715863262	1.01589174113	1.12454610432	0.883423341597	0.955804	1.00398	1.05041	0.754806
A2AB15	DHX16	0.459571933275	0.673240787208	0.904144806015	0.740657797192	0.566406	0.822401	1.45196	0.197364
A2AB90	TAPBP	1.2361310153	1.12276826181	1.50024728029	1.46049752876	1.17945	1.48037	1.25514	0.0376079
A2RRP1	NBAS	2.14881007207	1.23508535905	0.880899115857	1.10252222375	1.69195	0.991711	0.586136	0.274798
A3KMH1	VWA8	0.777602271353	0.354345672698	0.90973345788	0.863904089757	0.565974	0.886819	1.56689	0.270741
A3KN83	SBNO1	1.1685093209	0.91676629938	1.13458695236	0.498483275978	1.04264	0.816535	0.783144	0.576563
A4D1E9	GTPBP10	1.44699009056	1.54864962445	1.47969169907	1.56132568406	1.49782	1.52051	1.01515	0.761027
A4D1W8	UCC1	1.50480467399	1.17199558846	1.01754567542	1.18056141112	1.3384	1.09905	0.82117	0.325596
A4D2Q0	UNC84A	1.2692593162	1.25794544812	1.16039249295	1.16461604052	1.2636	1.1625	0.919992	0.0035483
A5YKK6	CNOT1	0.863002459281	0.912644843095	0.914601799722	0.777272892922	0.887824	0.845937	0.952821	0.624096
A6NCE7	MAP1LC3B2	1.21397604606	1.20236194346	1.18375595484	1.13804415773	1.20817	1.1609	0.960876	0.1829
A6NCK0	NAE1	0.709096397767	0.0	0.542911358458	0.0	0.709096	0.542911	0.765638	0.869544
A6NCS6	C2orf72	1.66519046745	1.65661933503	1.62981924235	1.65969734595	1.6609	1.64476	0.990278	0.407955
A6NDU8	C5orf51	0.771044157588	0.372679643194	0.878317061529	0.45402404908	0.571862	0.666171	1.16492	0.776626
A6NEM2	HCFC1	0.867687553239	0.817376066255	0.92863019299	0.91876545483	0.842532	0.923698	1.09634	0.0869382
A6NFX8	NUDT5	0.720981970687	0.695070646765	0.937896651731	0.841603670845	0.708026	0.88975	1.25666	0.0677202
A6NGR9	MROH6	0.604528180891	0.753993509789	0.739613164539	0.817254898631	0.679261	0.778434	1.146	0.360098
A6NHB5	ZMYM3	1.27764451646	1.14922719397	1.26871921235	1.0468865075	1.21344	1.1578	0.954153	0.706566
A6NHR9	SMCHD1	1.08331573357	1.07334025709	1.09541752463	1.09688550991	1.07833	1.09615	1.01653	0.0715285
A6NJT0	UNCX	0.520503928926	0.490834486387	0.567703342404	0.495823593257	0.505669	0.531763	1.0516	0.571268
A6NJZ9	NOC3L	1.29292930724	1.30945438274	1.14524328562	1.04520339348	1.30119	1.09522	0.841708	0.0555833
A6NMH8	CD81	1.69388972913	1.99841003592	1.53131910515	1.38244499099	1.84615	1.45688	0.789146	0.148472
A6NN80	ANXA6	1.28277144895	1.3495511411	0.873369886722	0.906980427995	1.31616	0.890175	0.676342	0.00761232
A6PVN5	PPP2R4	0.751387263585	0.780422472408	0.852501650642	0.790045725559	0.765905	0.821274	1.07229	0.249135
A6PVW9	SELENBP1	0.451635556637	0.366820105744	0.434762120744	0.425109480061	0.409228	0.429936	1.0506	0.675495
A8CG34	POM121C	1.23321959485	2.67654955584	1.89927974392	1.28863013513	1.95488	1.59395	0.81537	0.690314
A8MW61	PLRG1	1.17975814516	1.11260690187	1.20248605864	1.12202362291	1.14618	1.16225	1.01402	0.788046
A8MWD9	Small nuclear ribonucleoprotein G-like protein	1.2412280311	1.22566600216	1.12904647814	1.168558171	1.23345	1.1488	0.931375	0.0575466
A8MXB7	SNX24	1.26262578552	1.32892110402	1.08123780827	1.3820181013	1.29577	1.23163	0.950496	0.717469
A8MXV4	NUDT19	1.22360036291	1.20451273099	1.20497139325	1.19816889777	1.21406	1.20157	0.989715	0.343017
A9J4F5	ZNF593	1.34294470883	1.37515247866	1.38662469505	1.3595771604	1.35905	1.3731	1.01034	0.572781
B0QY89	EIF3L	0.985812356085	0.943483227852	1.15723079498	1.11010676846	0.964648	1.13367	1.17522	0.0333655
B0QYD3	APOBEC3B	1.60449448903	1.44242532942	1.1567822512	1.3242124361	1.52346	1.2405	0.814263	0.135836
B0QYN7	UBE2I	1.14249092026	1.18438787455	1.18103661496	1.12140287824	1.16344	1.15122	0.989497	0.76928
B0QZ18	CPNE1	1.03524282112	1.70162713455	1.3032047654	1.01094588539	1.36843	1.15708	0.845546	0.620028
B0S872	PPT2	1.26349222654	1.30664991243	1.06125518048	1.07527306353	1.28507	1.06826	0.831288	0.0107747
B0UXB6	ABHD16A	0.94562387993	0.902396306701	1.25761909987	1.00590407176	0.92401	1.13176	1.22484	0.245289
B1AHD1	NHP2L1	1.36855361954	1.36107381481	1.13650095603	1.20998628894	1.36481	1.17324	0.859636	0.0352158
B1AK88	CAPZB	0.836719876771	0.809681058189	0.901736801381	0.885683329577	0.8232	0.89371	1.08565	0.0462972
B1AKJ5	NRD1	0.84142731558	0.959940662956	0.972576859481	0.922907414834	0.900684	0.947742	1.05225	0.540117
B1AKR6	DYNLRB1	1.12685392543	1.06744365819	1.13786190891	1.16968859383	1.09715	1.15378	1.05161	0.234904
B1AKZ3	PEA15	1.21417916437	1.18193160432	1.41747050365	1.41676441387	1.19806	1.41712	1.18285	0.00537643
B1AL06	MRPL43	1.35642035657	1.28207203022	1.30279067872	1.28940561263	1.31925	1.2961	0.982454	0.602385
B1AP13	CD55	1.2413405981	1.27487686909	0.941115154199	0.939330110846	1.25811	0.940223	0.74733	0.0027787
B1AVU8	PSAP	0.898967013918	0.8838349493	0.856156235309	0.850696773771	0.891401	0.853427	0.957399	0.042054
B3KQV7	SLC29A1	2.3812259221	2.59701813763	1.63193332998	1.72191449806	2.48912	1.67692	0.673701	0.0200938
B3KS98	EIF3H	1.09646036833	1.01245076505	1.10967480263	1.13375687612	1.05446	1.12172	1.06379	0.263615
B3KSH1	EIF3F	1.18966288958	1.4919319254	1.24337948188	0.974662109284	1.3408	1.10902	0.827135	0.370368
B3KTC7	MRE11A	1.0419660323	1.16117191762	0.993960133744	1.12846236663	1.10157	1.06121	0.963363	0.697329
B3KVR1	SNRPN	0.934066189653	1.00559479197	1.04916229772	0.991678139739	0.96983	1.02042	1.05216	0.385138
B3KXW5	AP1G1	0.698519414427	0.687364441236	0.715302165168	0.680884391126	0.692942	0.698093	1.00743	0.802606
B3KYA7	STK3	2.04532325028	2.81186494137	1.12466627	1.077163824	2.42859	1.10092	0.453314	0.0744348
B4DE62	TLE2	0.946952463436	1.1664904196	0.941102722364	1.03676997704	1.05672	0.988936	0.935853	0.628369
B4DGP8	CANX	1.05081050705	1.00059802768	1.14582091909	1.13300696691	1.0257	1.13941	1.11086	0.0482008
B4DHT5	ACSF2	1.00749228105	0.982441676274	0.698830080471	0.819471042595	0.994967	0.759151	0.762991	0.0619747
B4DI41	MBD1	1.20246583932	1.22604617443	1.31694146705	1.49697102801	1.21426	1.40696	1.1587	0.167792
B4DJL6	VWA9	0.823720668249	0.840869801599	0.758702010458	1.38712277184	0.832295	1.07291	1.2891	0.523973
B4DKT0	GORASP2	1.06892251946	1.03970095869	1.09605646372	1.11855727172	1.05431	1.10731	1.05027	0.102753
B4DL14	ATP5C1	1.33782831907	1.36675353217	2.6873365867	1.40465380182	1.35229	2.046	1.51298	0.392581
B4DLH4	HN1L	0.751330113516	0.814898282909	0.943395531556	0.895078802468	0.783114	0.919237	1.17382	0.0763025
B4DMU0	PYCR1	1.34735897087	1.49577345951	1.10413489759	1.12034198576	1.42157	1.11224	0.782404	0.0535984
B4DN88	RBMS1	1.22511197375	1.23947104003	1.15135046477	1.27784603445	1.23229	1.2146	0.985642	0.807142
B4DNJ6	STRAP	0.842837199465	0.867895301702	1.03630073055	1.06206876538	0.855366	1.04918	1.22659	0.00848831
B4DNZ6	GTF2H3	1.02483107754	0.903010022756	0.786235372627	1.01439742729	0.963921	0.900316	0.934015	0.671526
B4DQJ1	SNRNP40	1.01000215836	0.999850915524	1.02931773016	1.03188213048	1.00493	1.0306	1.02555	0.0391537
B4DR61	SEC61A1	1.11939953068	1.08504385505	1.07499703796	1.09208373667	1.10222	1.08354	0.983051	0.43289
B4DR87	PLOD1	0.888578842808	0.889772887031	0.962040580117	0.963449760242	0.889176	0.962745	1.08274	0.000157541
B4DRT2	MRPS27	1.36248544583	1.33414159151	1.21960677818	1.17397327474	1.34831	1.19679	0.88762	0.0300152
B4DT67	SPATS2L	1.66802725829	1.42214045301	1.66428092816	1.26691535874	1.54508	1.4656	0.948556	0.766115
B4DTE8	PLSCR1	1.2184619509	0.686062445931	1.49618575282	0.895580804941	0.952262	1.19588	1.25583	0.605541
B4DTG2	EEF1G	1.14369515404	1.09011518219	1.13942761231	1.18277841722	1.11691	1.1611	1.03957	0.328212
B4DUT8	CNN2	1.08922536584	1.14556524602	1.49053677614	1.54461951253	1.1174	1.51758	1.35814	0.00938732
B4DVB8	ELAVL1	1.12292141474	1.0675610022	1.04777746817	1.06127761581	1.09524	1.05453	0.962827	0.289229
B4DW92	NR2C2AP	0.91357424373	0.891363598084	0.946104004263	1.04756680278	0.902469	0.996835	1.10456	0.210841
B4DWW4	MCM3	1.21385022027	1.19867074246	1.19718636765	1.1663213836	1.20626	1.18175	0.979684	0.290216
B4DX68	PBK	1.17031410799	1.53151605947	1.38328011692	1.08357433201	1.35092	1.23343	0.913031	0.666288
B4DXJ1	SEC13	0.909024747832	0.857970704338	0.835190339966	0.857619651617	0.883498	0.846405	0.958016	0.314818
B4DY08	HNRNPC	1.14541621779	1.13478515892	1.07048163422	1.03977667802	1.1401	1.05513	0.92547	0.0346679
B4E040	RALB	1.16758971648	1.26175490818	1.13809016065	1.04689556959	1.21467	1.09249	0.899414	0.203321
B4E2P2	SSR3	1.02786584455	0.939701011914	1.27006760711	1.14684515162	0.983783	1.20846	1.22838	0.0973739
B5MBX0	CDCA5	1.1330172169	1.6826165818	1.29222522331	1.20462348237	1.40782	1.24842	0.88678	0.624592
B5MBZ0	EML4	0.665787653182	1.0265834134	0.978134810921	0.957532657299	0.846186	0.967834	1.14376	0.57017
B5MC51	LIMK2	0.531032175628	0.790593452435	0.765403310635	1.30673685993	0.660813	1.03607	1.56787	0.337692
B5MCA4	EPCAM	0.202264605935	0.181997516347	0.186152142467	0.208167196577	0.192131	0.19716	1.02617	0.768783
B5MCQ5	PDIA6	0.809403420474	0.828483251318	0.953611487731	0.940635866758	0.818943	0.947124	1.15652	0.00800391
B5MCS2	SETD7	1.01423577169	0.972286457926	0.890370189147	0.890717601083	0.993261	0.890544	0.896586	0.0392604
B5MDU6	C2orf43	0.820107549616	0.938977995181	0.896719196768	0.995280364811	0.879543	0.946	1.07556	0.480087
B7WP27	CWC22	1.23312230701	1.28070437639	1.11486652217	1.09375949215	1.25691	1.10431	0.878591	0.0278782
B7Z2A7	ACBD5	1.02626062532	0.720132583548	1.02225001311	1.06492192426	0.873197	1.04359	1.19513	0.385161
B7Z452	ACSL1	1.02878914478	0.954942083483	0.72637301984	0.743033442753	0.991866	0.734703	0.740729	0.0209851
B7Z4M1	RTN3	1.24657641381	1.06947758935	1.39150622601	0.823221208807	1.15803	1.10736	0.95625	0.880493
B7Z5Z2	RRAS2	1.17008024589	1.11577213688	1.22013647603	1.20318171866	1.14293	1.21166	1.06014	0.136962
B7Z6H3	FKBP9	0.929083856488	0.886619909401	0.968765962396	0.96272779133	0.907852	0.965747	1.06377	0.114185
B7Z888	SCAF8	0.835495874563	0.2520638321	0.92038454354	0.218780544991	0.54378	0.569583	1.04745	0.960042
B7ZAQ6	GPR89A	0.816725947073	0.833483726625	0.835001128196	0.807309097973	0.825105	0.821155	0.995213	0.829942
B7ZKM8	SEC24B	1.13412830814	1.08727683782	0.900090803874	0.920716132857	1.1107	0.910403	0.819664	0.0159397
B7ZLA8	KIAA1715	1.04970937095	0.970296439258	1.0302763177	0.870357913178	1.01	0.950317	0.940905	0.572609
B8ZZA8	GLS	1.38553899165	1.38437282666	1.46455076377	1.49318603932	1.38496	1.47887	1.06781	0.022499
B8ZZN6	SUMO1	1.1995860253	1.12895084674	1.19673319568	1.17668002385	1.16427	1.18671	1.01927	0.603296
C9IYV2	CAMK1G	1.67578912159	1.3787054022	1.47206063396	1.33611433929	1.52725	1.40409	0.919358	0.529563
C9J2U4	TAMM41	0.705419063402	0.781394514765	0.775302880679	0.842283429556	0.743407	0.808793	1.08796	0.32576
C9J837	RAB3GAP1	0.676232592514	0.0	1.07249697934	0.0	0.676233	1.0725	1.58599	0.784208
C9JA93	TBC1D15	1.1190721659	0.626470933993	1.09096182493	0.590149601834	0.872772	0.840556	0.963088	0.935279
C9JCC6	DRAP1	0.487902535088	1.0495185977	0.987281652502	0.950196295292	0.768711	0.968739	1.26021	0.550929
C9JCU7	POLR2H	1.16455799154	1.14661490935	1.19746494887	1.10918624328	1.15559	1.15333	0.998044	0.964529
C9JFV4	PELP1	1.20884903172	1.20228027587	1.12167261292	0.986991746968	1.20556	1.05433	0.874555	0.154086
C9JIF9	APEH	0.662812115384	0.695188898464	0.712182524023	0.691573097542	0.679001	0.701878	1.03369	0.355473
C9JJ19	MRPS34	1.14714640896	1.30075322382	1.20628872565	1.2465765662	1.22395	1.22643	1.00203	0.977895
C9JME2	FARP1	1.29962891403	1.02399334209	0.913712073818	0.855984376556	1.16181	0.884848	0.761611	0.188075
C9JMY0	LENG8	1.39674910582	1.23739552564	1.28731026806	1.16557017807	1.31707	1.22644	0.931187	0.461451
C9JRZ6	CHCHD3	1.17137668242	1.12775015443	1.16689504517	1.14799624048	1.14956	1.15745	1.00686	0.771731
C9K0J5	RAPH1	0.6620087805	1.12511848936	0.691793746527	1.10037912826	0.893564	0.896086	1.00282	0.994223
C9K0W8	STX16	0.775905084029	0.700728723838	0.940107191929	0.823101491372	0.738317	0.881604	1.19407	0.175503
D3DQV9	EIF4G2	1.03504383836	0.921599194408	1.0685415427	1.1476026336	0.978322	1.10807	1.13263	0.201371
D6R9M0	KIF2A	1.30966687934	1.18246783984	1.30102682964	1.43914667222	1.24607	1.37009	1.09953	0.31739
D6RBW1	EIF4E	1.01331592851	1.05936414594	0.924336559015	0.828653604729	1.03634	0.876495	0.84576	0.0948856
D6RBZ0	HNRNPAB	1.26228697622	1.24125820424	1.14498953977	1.14092838185	1.25177	1.14296	0.913072	0.00954664
D6RDG3	BTF3	1.09677226786	0.974981501439	1.08166253722	1.12153619357	1.03588	1.1016	1.06345	0.412885
D6REA1	SIL1	1.12720452974	1.15683316386	0.935501142658	0.862768288956	1.14202	0.899135	0.78732	0.0251564
D6RER5	SEPT11	1.12693939927	0.985773392658	0.932748856435	0.981791338865	1.05636	0.95727	0.9062	0.315989
D6REX3	SEC31A	0.715999096618	1.28737950565	0.70394328451	1.00366194931	1.00169	0.853803	0.852363	0.691651
D6RFN0	COPS4	0.699478153095	0.777727459417	0.672327901661	0.759840534478	0.738603	0.716084	0.969512	0.738188
D6RIB6	MAEA	1.00176715411	0.785487396116	0.916343077569	1.08890475981	0.893627	1.00262	1.12197	0.513318
D6W592	HNRPLL	0.81316736865	0.524330608895	0.961720762164	0.661632944398	0.668749	0.811677	1.21372	0.5634
E5KLJ5	OPA1	1.19575806348	1.22105953533	1.02051207814	1.00019269196	1.20841	1.01035	0.836101	0.0066445
E5RIM7	ATOX1	1.06103072894	1.16583865229	1.3819281004	1.4539912553	1.11343	1.41796	1.2735	0.0409524
E5RJR5	SKP1	0.951453048257	0.82462629299	1.06961196061	1.01213836119	0.88804	1.04088	1.1721	0.159341
E7EMB3	CALM2	1.07073644754	1.1059314752	1.14442599051	1.04517682662	1.08833	1.0948	1.00594	0.91347
E7EMK3	FLOT2	1.08036180687	1.09462870949	1.01406510818	1.05133735118	1.0875	1.0327	0.949614	0.110979
E7ENR4	HK1	0.915405732236	0.933113220975	0.738005873894	0.747909838739	0.924259	0.742958	0.803841	0.00311619
E7ENU4	ADAR	0.986762822394	1.00698879663	0.995235951848	0.952403474094	0.996876	0.97382	0.976872	0.432989
E7EPT4	NDUFV2	1.03047720871	0.961487972547	0.968988690727	0.943568638299	0.995983	0.956279	0.960136	0.393055
E7EQ34	GOSR2	0.932551819341	0.950282733376	1.10002192175	1.02601026434	0.941417	1.06302	1.12917	0.0855507
E7EQD2	SLC43A3	1.54153277725	1.20724477296	1.5948409047	1.27940481247	1.37439	1.43712	1.04565	0.81047
E7EQD5	STXBP2	0.896533389362	0.932099699983	0.988638312807	0.945333786518	0.914317	0.966986	1.05761	0.200894
E7EQR8	YIPF3	0.934130521694	1.20630455598	1.07819228145	1.07265688017	1.07022	1.07542	1.00487	0.97296
E7EQS0	IMPDH1	0.72730222868	1.08250668011	1.08308949234	0.979608902458	0.904904	1.03135	1.13973	0.56483
E7EQT4	ACIN1	1.12918302955	1.05842347658	0.94097038664	0.936393277114	1.0938	0.938682	0.858182	0.0484707
E7EQY1	FAM136A	1.02007336105	0.994083459252	1.17837954387	1.11249737103	1.00708	1.14544	1.13739	0.0596988
E7EQZ4	SMN1	0.888551450122	1.03205719118	0.894204617462	1.11606655182	0.960304	1.00514	1.04668	0.766675
E7ER46	SUPT20H	0.0	1.08854333375	0.0	0.0	1.08854	0	0	0.42265
E7ERS3	ZC3H18	0.945053447545	1.16817875272	0.954496370347	1.02343573834	1.05662	0.988966	0.935975	0.620907
E7ES43	HSPA4L	1.27684803866	1.61698323957	0.979882714613	0.787857388832	1.44692	0.88387	0.610865	0.1022
E7ESA6	PTK2	1.14235104343	0.895379138543	0.629792242601	0.91332833905	1.01887	0.77156	0.757274	0.318938
E7ESI6	TXNRD1	0.964096077911	0.903026205628	0.947286813175	0.926533655362	0.933561	0.93691	1.00359	0.926765
E7ESM9	CAST	0.973696139995	0.806387517503	1.16003063731	1.20695629686	0.890042	1.18349	1.32971	0.0775926
E7ESP4	ITGA2	1.19025110678	1.3158644654	1.21811481632	1.23431170921	1.25306	1.22621	0.978577	0.712875
E7ESZ7	NDUFA10	0.972054830603	0.944106350637	0.979339424616	0.929071574856	0.958081	0.954205	0.995955	0.905147
E7ETU7	MRPL3	1.38956198983	1.36071422812	1.37252035218	1.34924144126	1.37514	1.36088	0.989632	0.522183
E7EU23	GDI2	0.768104468864	0.737785619349	0.886524522857	0.869228683344	0.752945	0.877877	1.16592	0.0189621
E7EUC7	UGP2	0.828519490393	0.786595061038	1.12675994432	0.994234074147	0.807557	1.0605	1.31322	0.067898
E7EVA0	MAP4	0.90406232694	0.915320633889	0.992735566429	1.02602673789	0.909691	1.00938	1.10959	0.029692
E7EVH7	KLC1	1.25612925994	1.15980426361	1.20878339456	1.14812932807	1.20797	1.17846	0.97557	0.655774
E7EW20	MYO6	0.635539336869	0.618977954717	0.708357464345	0.725880692158	0.627259	0.717119	1.14326	0.0175267
E7EW45	SLC35A2	1.08326596563	1.15691778362	0.919976621841	0.822993621799	1.12009	0.871485	0.778048	0.0550786
E7EWA4	CYFIP2	0.913153282475	1.20793618834	1.04028509289	0.926813436026	1.06054	0.983549	0.9274	0.674095
E7EWR4	CSTF2	0.991914671387	0.909484680859	0.972631300832	1.03692615108	0.9507	1.00478	1.05688	0.409556
E7EX17	EIF4B	0.77204471113	0.794888844226	0.825347971642	0.794379615253	0.783467	0.809864	1.03369	0.303712
E9PAU2	RAVER1	0.873740406434	0.765992930425	0.871468387255	0.784603666966	0.819867	0.828036	1.00996	0.916813
E9PAV3	NACA	0.918225381089	0.977581814045	0.963161349629	0.983687126452	0.947904	0.973424	1.02692	0.50175
E9PB61	ALYREF	1.10210378828	1.24181900862	1.18969211571	1.2969193663	1.17196	1.24331	1.06088	0.502909
E9PC61	PAPD5	1.33443152597	1.05863918387	1.19006547715	1.03487344265	1.19654	1.11247	0.929742	0.648319
E9PCR4	ANAPC4	1.44852362623	1.71073640508	1.82028440176	1.22766443032	1.57963	1.52397	0.964767	0.879429
E9PCR7	OGDH	1.41341952346	1.41244989256	1.43820318813	1.40309356623	1.41293	1.42065	1.00546	0.703389
E9PCT1	SRRM1	0.949059183679	0.990522362123	0.954790240767	0.976253390599	0.969791	0.965522	0.995598	0.871761
E9PCX5	TMEM161B	0.956989755341	1.40484669892	1.21622491705	1.29256829069	1.18092	1.2544	1.06222	0.777032
E9PEB5	FUBP1	0.688161233319	0.728002632674	0.699634382451	0.699019078806	0.708082	0.699327	0.987635	0.703258
E9PEB9	DST	0.87293057418	0.879752125719	0.997106146016	1.01646097393	0.876341	1.00678	1.14885	0.00613091
E9PEJ6	ATP11A	0.621822253854	0.603253783077	0.664452432844	0.617447800421	0.612538	0.64095	1.04638	0.377675
E9PEN8	XPO7	1.08757019716	1.31456273101	0.728926450145	0.813386545978	1.20107	0.771156	0.64206	0.0709987
E9PF18	HADH	0.83016456725	0.824564535611	0.785749136257	0.751058812707	0.827365	0.768404	0.928737	0.0784866
E9PF82	CAMK2D	0.6322357533	0.411648838183	0.442969169437	0.362220500502	0.521942	0.402595	0.77134	0.416485
E9PFA8	ERGIC3	1.02282199406	0.894767007212	1.04678040436	0.967189963778	0.958795	1.00699	1.05026	0.588109
E9PFW3	AP2M1	1.10371777491	1.09371739044	1.20355430436	1.14440599076	1.09872	1.17398	1.0685	0.128833
E9PGT1	TSN	1.0931204693	0.871385104876	0.805381095954	1.00395634188	0.982253	0.904669	0.921014	0.654134
E9PHG5	CYP20A1	0.880152430753	0.943056274754	1.12996078617	1.02710375129	0.911604	1.07853	1.18311	0.109425
E9PHK9	TCOF1	1.23480618786	1.19445619549	1.23180410701	1.18081087831	1.21463	1.20631	0.993147	0.821869
E9PIE4	MTCH2	0.781104548058	0.708417708845	0.8513732223	0.792933802336	0.744761	0.822154	1.10392	0.238864
E9PK25	CFL1	0.900127858365	0.904588556899	1.06788089784	1.0695879203	0.902358	1.06873	1.18438	0.00020596
E9PKQ5	CCDC90B	0.732696807931	0.744952311986	0.822647599619	0.812048948044	0.738825	0.817348	1.10628	0.0104773
E9PKU7	GANAB	0.406586430055	0.399900314296	0.463595493252	0.495208680589	0.403243	0.479402	1.18887	0.0421764
E9PN11	RHOC	1.09810223596	1.12766709192	1.34798372216	1.39204542599	1.11288	1.37001	1.23105	0.0104791
E9PN70	TRAPPC4	0.582751384107	0.665150833785	0.710841778217	0.637429476946	0.623951	0.674136	1.08043	0.459098
E9PPM1	TP53I11	0.541170421999	0.384887537011	0.475831772285	0.249282520368	0.463029	0.362557	0.783012	0.541263
E9PPU0	EPPK1	0.588876485698	0.538065009128	0.53319769264	0.527871041929	0.563471	0.530534	0.941547	0.326269
E9PQA6	MVB12A	1.33375516857	1.32842245528	1.02080404415	0.914940095042	1.33109	0.967872	0.727128	0.0206347
E9PQY2	PFDN4	0.83440050315	0.741378730301	0.909798225769	0.813866518407	0.78789	0.861832	1.09385	0.383714
E9PR17	CD59	1.09337218912	1.13017665334	1.07958717114	1.09494061124	1.11177	1.08726	0.977954	0.343971
E9PR30	FAU	0.850241318371	0.836927212055	0.993831810419	0.948096412104	0.843584	0.970964	1.151	0.0332274
E9PRG8	C11orf48	1.20007521658	1.0699181616	1.09410384404	1.06864506686	1.135	1.08137	0.952756	0.503622
E9PRY8	EEF1D	0.909556624693	0.89489019498	0.888826549018	0.862208632498	0.902223	0.875518	0.9704	0.220914
E9PSI1	TM9SF1	1.25492911967	0.852457870385	0.82436785685	1.74325331856	1.05369	1.28381	1.21839	0.691422
F2Z2Q3	EXOC6	1.73359485642	1.33739249223	0.757014054252	1.04324618932	1.53549	0.90013	0.586215	0.121557
F5GWY5	PODXL	1.33647830045	1.50660008767	1.47132327441	1.5178107687	1.42154	1.49457	1.05137	0.494666
F5GXA0	SUMF1	1.0804611056	0.862493292099	1.05773004015	0.923625571921	0.971477	0.990678	1.01976	0.894489
F5GXJ1	NDUFS7	1.1407410027	1.08922988595	1.1555612307	1.12755609456	1.11499	1.14156	1.02383	0.460377
F5GY88	MED24	1.08511306992	0.984267522453	1.07970803914	0.800482710551	1.03469	0.940095	0.908577	0.58917
F5GYL8	KPNA6	0.669761840971	0.826416624289	0.692386770628	0.864795045165	0.748089	0.778591	1.04077	0.817922
F5GYQ1	ATP6V0D1	0.677632674797	0.738139366272	0.63259908571	0.710985232602	0.707886	0.671792	0.949012	0.54181
F5GZX4	POLR1B	1.06159659864	1.23782706653	1.27069253951	1.17675552863	1.14971	1.22372	1.06437	0.535775
F5H025	L1CAM	1.63039447795	0.961898562307	0.922134777712	0.875423424997	1.29615	0.898779	0.693424	0.357441
F5H0B0	TPD52	0.73681135749	0.615455243524	0.787316840671	0.715523082554	0.676133	0.75142	1.11135	0.397396
F5H0X3	ZMYND8	0.682958280805	0.646120868473	0.661379540516	0.712118133643	0.66454	0.686749	1.03342	0.552123
F5H189	LYRM4	0.980280327136	0.949577336833	1.13594990503	1.10859477174	0.964929	1.12227	1.16306	0.0166505
F5H2A4	HMGA2	1.38944306176	1.45212343113	1.2301074561	0.845666880363	1.42078	1.03789	0.730504	0.188209
F5H2F4	MTHFD1	0.84853029625	0.802003321798	1.0022581106	0.982152920855	0.825267	0.992206	1.20228	0.0222783
F5H2S7	DCTN2	0.83418970926	0.892565648771	1.02642411244	0.92845880432	0.863378	0.977441	1.13211	0.183445
F5H2X7	CIZ1	1.11097065384	1.03379328205	1.13720335235	1.11994488345	1.07238	1.12857	1.0524	0.291182
F5H3I5	CDK5RAP3	0.540996619705	0.637299564418	0.749902275077	0.803715799306	0.589148	0.776809	1.31853	0.0765999
F5H4C2	RANBP3	1.08064186337	0.77716915091	1.20259688313	0.807092909958	0.928906	1.00484	1.08175	0.789403
F5H569	ATP6V0A1	0.734311232282	0.613194531188	0.846752480127	0.659501948048	0.673753	0.753127	1.11781	0.550388
F5H577	BRK1	0.752003146054	0.820880216787	0.8702170631	0.87533225127	0.786442	0.872775	1.10978	0.129613
F5H5D3	TUBA1C	1.23141998494	1.26561068728	1.08926216695	1.12709999285	1.24852	1.10818	0.887599	0.0314646
F5H5P2	BCKDHA	0.493892096795	0.44939538449	0.643138411604	0.513771259139	0.471644	0.578455	1.22647	0.258801
F5H658	DHX8	0.92947347658	0.880486386348	1.07971895801	1.22436776978	0.90498	1.15204	1.273	0.0837041
F5H7K4	NCEH1	1.44929574328	1.42872485734	1.41027568121	1.46257805355	1.43901	1.43643	0.998205	0.93513
F5H8L0	RABGAP1L	0.911670223345	0.877738788452	0.824457660371	0.879814979472	0.894705	0.852136	0.952422	0.320099
F5HFY4	NAP1L4b	0.921380490166	0.908969604632	1.05934091287	1.03879464653	0.915175	1.04907	1.1463	0.00793939
F6QR24	NUP153	1.24442843871	1.22097095698	1.17153648329	1.13891844943	1.2327	1.15523	0.937152	0.0611352
F6S0T5	KDM1A	0.703534638288	0.735968304052	0.65540037017	0.819556124218	0.719751	0.737478	1.02463	0.851833
F6S8M0	GNS	0.738031232127	0.682399629091	0.75146702026	0.751828953942	0.710215	0.751648	1.05834	0.274803
F6XEV2	MICU1	0.950718667858	0.951365549462	0.843043471004	0.962304384775	0.951042	0.902674	0.949142	0.502475
F8VQ10	DDX39B	1.18861575566	1.08517530797	1.15174854112	1.0618527851	1.1369	1.1068	0.973529	0.703413
F8VVA7	COPZ1	0.752897436659	0.75330346248	0.811567176669	0.792818463257	0.7531	0.802193	1.06519	0.0345982
F8VVM2	SLC25A3	2.02173404534	1.6463377615	1.01437291385	1.99420663128	1.83404	1.50429	0.820207	0.593874
F8VW96	CSRP2	0.8785221024	1.09626304994	0.979966474971	1.09988844156	0.987393	1.03993	1.05321	0.713638
F8VX04	SLC38A1	1.06274044424	1.12607183036	0.987188641843	0.964419097266	1.09441	0.975804	0.891629	0.0719219
F8VXC8	SMARCC2	0.773791736751	0.786201978734	0.855973666679	0.817601573576	0.779997	0.836788	1.07281	0.106339
F8VXU5	VPS29	1.01238492242	0.910170978056	1.09608171443	1.02479913037	0.961278	1.06044	1.10316	0.252485
F8VY86	TP53BP1	0.892312152409	1.0149764822	0.772208844436	0.873112745263	0.953644	0.822661	0.86265	0.24086
F8VYA6	STRN4	0.884922842506	0.897469962305	0.936053121415	0.917267792291	0.891196	0.92666	1.03979	0.0882218
F8VZG9	RBFOX1	1.45858166968	1.04063352214	1.22440539952	1.07885184896	1.24961	1.15163	0.921592	0.701213
F8W031	Uncharacterized protein	0.563506796947	0.487200699023	0.58872611199	0.555307077906	0.525354	0.572017	1.08882	0.37905
F8W034	TMBIM6	0.667888037103	0.549816543047	0.0	0.496794227968	0.608852	0.496794	0.815952	0.293497
F8W0W8	PPP1CC	1.1146628348	1.07510668392	1.10468269547	1.1082106834	1.09488	1.10645	1.01056	0.619279
F8W1P7	SLC11A2	0.768835797495	0.747198050217	0.805565669959	0.778395247944	0.758017	0.79198	1.04481	0.189674
F8W6G1	NRBP1	1.00237937233	0.882135623918	1.31205156143	0.941351924747	0.942257	1.1267	1.19575	0.443774
F8W6H6	MYO5A	0.504040101512	0.276270471931	0.536286382763	0.0	0.390155	0.536286	1.37455	0.716042
F8W6L6	MYH10	1.12645591432	1.1198304025	0.826892878679	0.850969986773	1.12314	0.838931	0.74695	0.00192447
F8W727	RPL32	1.0853937327	1.07860839245	1.04377779952	1.09841975788	1.082	1.0711	0.989924	0.730356
F8W8S0	DYNC1I2	1.0359769561	1.75342331927	0.935173743534	0.769365545786	1.3947	0.85227	0.611077	0.278579
F8W914	RTN4	1.30661110343	1.33956054106	1.28774401528	1.28971514858	1.32309	1.28873	0.974033	0.172829
F8W930	IGF2BP2	1.36499431702	1.58179549446	1.28616417868	1.5459582731	1.47339	1.41606	0.961087	0.766973
F8W9B9	SYTL4	0.755470496369	0.0311682509223	0.622624700795	0.0	0.393319	0.622625	1.583	0.879462
F8WAC3	UCKL1	1.2837905536	1.22753610469	1.14127844761	1.11549791349	1.25566	1.12839	0.898639	0.0543255
F8WCF6	ARPC4	0.909557126985	0.916154320887	1.05084655717	1.03050690056	0.912856	1.04068	1.14002	0.00692367
F8WCY5	RCN2	0.793105132699	0.758216306414	0.753431220193	0.849921050688	0.775661	0.801676	1.03354	0.662466
F8WD04	ATL1	1.19865470476	1.23933725115	1.62600224606	1.81859942349	1.219	1.7223	1.41288	0.036179
F8WF69	CLTA	1.01253093576	1.0285375318	1.04176299285	1.01235153798	1.02053	1.02706	1.00639	0.7344
G3V180	DPP3	0.749304297429	0.744186837311	1.06675770606	0.960633599725	0.746746	1.0137	1.35748	0.0373947
G3V1K3	PON2	0.424762941285	0.340537167916	0.364506441585	0.44902567422	0.38265	0.406766	1.06302	0.725178
G3V1L6	FERMT1	1.09603667155	1.13552646036	1.08392159553	1.17824654605	1.11578	1.13108	1.01371	0.792954
G3V1L9	TJP1	0.884954579271	0.727913605658	0.884761127561	0.732764374563	0.806434	0.808763	1.00289	0.984933
G3V2F7	TMEM189	0.833310193517	0.828559095839	1.00568280037	1.02960922324	0.830935	1.01765	1.2247	0.00424014
G3V2N0	GNG2	0.947045245522	0.997429220725	1.19364312424	1.22857903231	0.972237	1.21111	1.2457	0.0160736
G3V325	ATP5J2-PTCD1	1.26920047574	2.06982896513	1.64384881477	2.46367327945	1.66951	2.05376	1.23015	0.571524
G3V379	FERMT2	1.04525093509	1.03780016325	0.971271358358	0.838320925108	1.04153	0.904796	0.868722	0.176398
G3V3D1	NPC2	0.952114403176	0.982528534404	1.19984231497	1.10745356471	0.967321	1.15365	1.19262	0.0618709
G3V4T6	GSTZ1	0.913112325944	0.842827131438	1.03748703508	1.0920798714	0.87797	1.06478	1.21278	0.0523241
G3V599	CTAGE5	1.03543418804	0.795983786205	0.833709187212	0.649478960153	0.915709	0.741594	0.809858	0.36823
G3V5I3	SERPINA3	0.0	1.16945854887	0.456195480667	0.824515133071	1.16946	0.640355	0.547566	0.935971
G3V5T9	CDK2	1.05108271823	1.28275031303	0.597628159315	1.07612988361	1.16692	0.836879	0.717171	0.340244
G3V5Z7	PSMA6	0.829169926457	0.866635862925	0.966316227179	0.997792998189	0.847903	0.982055	1.15822	0.0316902
G3XAD8	STIP1	1.04235018936	0.997507238109	1.07338267282	1.10046145965	1.01993	1.08692	1.06568	0.124863
G3XAI2	LAMB1	1.40726405856	1.28711599665	1.24377402442	1.1968433222	1.34719	1.22031	0.905818	0.188023
G3XAN8	TIMM8B	0.985408446498	0.972418484836	1.25940401328	1.23846210198	0.978913	1.24893	1.27584	0.00207587
G5E975	SMARCB1	0.822888427344	0.818905585649	0.944752109806	0.947145267348	0.820897	0.945949	1.15234	0.00034498
G5E9L8	ECT2	1.07241697142	1.12895395595	1.39907815402	1.24807234244	1.10069	1.32358	1.2025	0.109718
G5E9Q2	CSDE1	0.68454383203	0.71011658875	0.751023246373	0.740417161771	0.69733	0.74572	1.06939	0.072985
G5E9T8	GOSR1	1.31445963366	1.01897553811	1.11057364258	1.09902333795	1.16672	1.1048	0.946929	0.716063
G5EA09	SDCBP	1.04791035874	1.20459664273	1.14358945469	0.907696593832	1.12625	1.02564	0.910668	0.551045
G5EA30	CELF1	0.970161165887	0.998241217991	1.04549358068	1.07794864768	0.984201	1.06172	1.07876	0.0688087
G8JLA2	MYL6	1.20904337262	1.20527169326	1.23349489267	1.23400842333	1.20716	1.23375	1.02203	0.0050827
G8JLB2	XPNPEP1	1.15903226772	1.17785128377	1.17175272637	1.2615657819	1.16844	1.21666	1.04127	0.403548
G8JLB6	HNRNPH1	1.16986641756	1.15590679508	1.15732525314	1.10137012429	1.16289	1.12935	0.971159	0.364787
G8JLC6	MIA3	0.839413004188	0.882665738859	0.853505566355	0.859798123514	0.861039	0.856652	0.994904	0.859447
G8JLH6	CD9	1.23159221348	1.29872655713	1.18732144965	1.15181517487	1.26516	1.16957	0.924443	0.128158
G8JLK1	USE1	1.05968194925	1.20231291063	0.82117117031	1.08893181929	1.131	0.955051	0.844433	0.365839
G8JLL9	MYH14	0.423070004216	0.32291526212	0.490248796529	0.365745305683	0.372993	0.427997	1.14747	0.562291
H0UI06	COX7A2	1.26627609377	1.2415040981	1.34229922302	1.38109053645	1.25389	1.36169	1.08598	0.0426739
H0Y2S9	MPRIP	1.36316284752	0.821980315675	1.1462697515	0.886437738386	1.09257	1.01635	0.93024	0.823276
H0Y368	DPM1	0.731369083197	0.687254504487	0.868900054445	0.837294787018	0.709312	0.853097	1.20271	0.0338157
H0Y8X4	DNPH1	1.10652167703	0.908650989606	0.888546800128	0.848426282438	1.00759	0.868487	0.861948	0.302142
H0Y9I3	XPO5	0.766586854564	0.798065740237	0.817733743663	0.902766933852	0.782326	0.86025	1.09961	0.227791
H0Y9X1	TMA16	1.21831830992	1.16319648116	1.0763781241	0.948182091503	1.19076	1.01228	0.850114	0.124843
H0YAA0	Uncharacterized protein	1.37514409788	1.06732078152	1.02206799664	1.26741098737	1.22123	1.14474	0.937364	0.735008
H0YBZ2	CD74	1.15693163255	1.15825409208	1.53317503236	1.49307419517	1.15759	1.51312	1.30713	0.00316879
H0YG20	MAN1B1	1.48814615823	1.74052997681	1.56781809893	0.994192836642	1.61434	1.28101	0.793517	0.398871
H0YGL6	RAB6A	1.08448624603	0.862518078499	0.812686083996	0.828828699609	0.973502	0.820757	0.843098	0.303516
H0YHD9	KRT72	0.0432889863414	0.0988588493229	0.0602069024354	0.0731789101027	0.0710739	0.0666929	0.93836	0.89206
H0YHG0	Uncharacterized protein	0.984149429327	0.940213796266	1.01205137282	0.96736080747	0.962182	0.989706	1.02861	0.472377
H0YI09	METTL7A	0.575634858235	0.738640467576	0.53716831146	0.548440861834	0.657138	0.542805	0.826014	0.296608
H0YIV9	Uncharacterized protein	0.981617380478	0.810654433228	1.00808028426	1.03280780319	0.896136	1.02044	1.13872	0.28672
H0YJ75	PPP2R5C	1.09458118629	1.22617991345	1.05900674026	1.23640462438	1.16038	1.14771	0.989077	0.919114
H0YK83	SEC11A	1.00188115316	1.00866108366	0.990788788557	0.996864831234	1.00527	0.993827	0.988616	0.128431
H0YL33	ANXA2	0.904567146463	0.904312071804	0.934010495726	0.958742065832	0.90444	0.946376	1.04637	0.0770417
H0YL70	TLE3	1.05987258886	1.0720148116	0.831305742168	0.895268186951	1.06594	0.863287	0.80988	0.0248439
H0YMD1	LDLR	0.952661191185	1.16636229252	1.01683648617	1.06831524302	1.05951	1.04258	0.984015	0.891681
H3BLT4	BIRC5	0.45788994004	1.05466340856	0.402859989453	0.908277302045	0.756277	0.655569	0.866837	0.82083
H3BLZ8	DDX17	1.1861265827	1.19888958837	1.046638397	1.05005613208	1.19251	1.04835	0.879111	0.00209345
H3BMD8	ARPP19	0.677400418692	0.727656594421	0.809073224304	0.835632704794	0.702529	0.822353	1.17056	0.0519174
H3BNQ7	ABAT	0.148968500595	0.181306764223	0.159415346462	0.201022280565	0.165138	0.180219	1.09132	0.624829
H3BNV2	NQO1	1.24425310438	1.06232543386	1.00075457343	0.890084189509	1.15329	0.945419	0.819759	0.190148
H3BP20	HEXA	0.642292722516	0.623102628835	0.673354510195	0.615018796853	0.632698	0.644187	1.01816	0.744225
H3BQK9	MACF1	1.08270754772	0.943418747551	1.09031492025	0.972328327711	1.01306	1.03132	1.01802	0.859941
H3BRF5	EARS2	1.00266778443	1.05856009419	0.910495951228	0.924884776177	1.03061	0.91769	0.890431	0.0595326
H7BXF4	SMPD4	1.39272629694	1.09797246166	1.07862984502	1.02985569775	1.24535	1.05424	0.846544	0.329145
H7BXF5	SAP130	0.991542636206	1.08657085197	1.2282315396	0.854878738463	1.03906	1.04156	1.0024	0.990829
H7BXP1	NKIRAS2	0.0	1.3772429315	0.960675109555	0.0	1.37724	0.960675	0.697535	0.827222
H7BY58	PCMT1	0.74017901033	0.968402023213	0.991310519227	1.04865344824	0.854291	1.01998	1.19395	0.294391
H7BYH1	C21orf33	1.11733202415	1.07864619	1.03209726926	0.994767873724	1.09799	1.01343	0.92299	0.0879301
H7BYY1	TPM1	0.600457186379	0.574703813578	0.587179276203	0.580263789992	0.58758	0.583722	0.993432	0.799496
H7BYY3	MED23	0.745621668969	0.750417231869	0.964691878369	1.05151947443	0.748019	1.00811	1.3477	0.026828
H7BZJ3	PDIA3	0.815177387366	0.935207570018	0.878805607694	0.862480190688	0.875192	0.870643	0.994802	0.94696
H7BZT4	Uncharacterized protein	0.928325684599	1.04138264064	1.08163145578	1.21969518705	0.984854	1.15066	1.16836	0.204223
H7C1N3	BET1	1.06661007311	1.05319995239	1.00671982085	1.07614812782	1.05991	1.04143	0.982573	0.653473
H7C2I1	PRMT1	0.941792983105	0.889953736143	0.86247693823	0.920938839368	0.915873	0.891708	0.973615	0.59927
H7C2N1	PTMA	0.824449603314	0.861635242932	0.94954835659	0.905990829178	0.843042	0.92777	1.1005	0.0977639
H7C2Q8	EBNA1BP2	1.43659190291	1.40995209146	1.20991760811	1.22347203258	1.42327	1.21669	0.854858	0.00519313
H7C3D8	CMC1	0.743549056947	1.00349238756	0.951514957941	0.991144808967	0.873521	0.97133	1.11197	0.534438
H7C561	SF1	1.18881988922	1.11575883068	1.10477709923	1.25860010784	1.15229	1.18169	1.02551	0.762817
H7C5A7	ACOT8	0.69089256656	1.93006718984	0.677413422941	1.13188309278	1.31048	0.904648	0.690318	0.601233
H7C5E2	BCAP29	1.23499719193	1.20065297835	1.35792829418	1.37207936287	1.21783	1.365	1.12085	0.0155537
H8Y6P7	GCOM1	0.825675325184	0.0	0.930641707376	0.0	0.825675	0.930642	1.12713	0.940447
H9KV28	DIAPH1	1.13815111723	1.18568052605	1.23421830623	1.1278039067	1.16192	1.18101	1.01643	0.774272
I1E4Y6	GIGYF2	1.03907143489	1.1871702472	0.995705427819	1.0796287341	1.11312	1.03767	0.932214	0.468865
I3L0E3	MRPS17	1.46314468915	1.25228096168	1.71002631854	1.1532948838	1.35771	1.43166	1.05446	0.826984
I3L3T0	PAM16	1.08136729155	0.961600016357	0.931627551989	0.986605805909	1.02148	0.959117	0.938945	0.443796
I3L448	ATPAF1	0.853128345431	0.400558455145	0.816626511343	0.43567252961	0.626843	0.62615	0.998893	0.998341
I3L4C2	BAIAP2	0.95935466777	0.992495773293	0.920754976302	0.934230074779	0.975925	0.927493	0.950373	0.113626
I3L4Q0	FAM195B	1.01010672107	1.06626390576	1.22465257954	1.24090874036	1.03819	1.23278	1.18744	0.0218288
I3L504	EIF5A	1.1390093874	1.07764461317	1.24711978386	1.16549948308	1.10833	1.20631	1.08841	0.194978
J3KMZ8	DPF2	0.891688892673	0.913967550224	1.01529497503	0.754404476944	0.902828	0.88485	0.980086	0.903352
J3KN00	NDUFA13	0.93246940032	0.756243299981	1.52598620178	0.779275661538	0.844356	1.15263	1.3651	0.505953
J3KN01	MLLT4	1.10718894476	1.03064786715	1.16073914371	1.16463778907	1.06892	1.16269	1.08772	0.134193
J3KN10	PI4KA	0.631385678915	1.22718890188	0.736315914567	1.15722724915	0.929287	0.946772	1.01881	0.966124
J3KN16	KIAA0368	0.982165254119	0.983419262975	0.961948690446	0.93327786262	0.982792	0.947613	0.964205	0.133784
J3KN32	RCOR1	0.810572017087	1.00188906941	0.76135333555	0.779072245722	0.906231	0.770213	0.849908	0.292484
J3KN36	NOMO3	1.28202264403	1.31480055951	1.14789067251	1.20134643124	1.29841	1.17462	0.904658	0.0585651
J3KNA0	OXA1L	1.13086896511	1.16770722602	0.935794389344	0.904707530329	1.14929	0.920251	0.800714	0.0108923
J3KNB2	ABI2	0.899451284948	0.961547351074	0.966432969428	0.944465234023	0.930499	0.955449	1.02681	0.527797
J3KNF8	CYB5B	0.861869182556	0.882842668804	0.983556410781	0.949465366231	0.872356	0.966511	1.10793	0.0423312
J3KNL2	SEPT1	1.17988404312	1.25993102935	1.31319718423	1.17317450697	1.21991	1.24319	1.01908	0.800013
J3KNL3	CHID1	0.788342639616	0.777574607577	0.926372228659	0.967544012459	0.782959	0.946958	1.20946	0.0164206
J3KNL6	SEC16A	0.641991355118	0.606602525676	0.629464016213	0.70964334043	0.624297	0.669554	1.07249	0.410243
J3KNN5	DDX41	0.811472030184	0.869945908296	0.812389106378	0.843480972677	0.840709	0.827935	0.984806	0.736837
J3KNQ4	PARVA	1.22997937261	1.223579991	1.34083651956	0.961593067863	1.22678	1.15121	0.938404	0.728814
J3KNW4	FHL2	1.93222396287	1.78007861538	1.3105059548	1.3257718717	1.85615	1.31814	0.710146	0.0196022
J3KNX9	MYO18A	0.977533572524	0.886128852597	0.56635357446	0.718332773672	0.931831	0.642343	0.689334	0.0823976
J3KP22	PTPRA	1.91937286843	1.28058953876	0.493260589734	1.30994119156	1.59998	0.901601	0.563507	0.31027
J3KPA3	OSBPL9	0.780186364135	0.887564414673	0.711099550992	0.89479930084	0.833875	0.802949	0.962913	0.798665
J3KPD3	RBM7	1.16933824756	1.37077610368	1.12040358928	1.01212596773	1.27006	1.06626	0.839541	0.216658
J3KPF3	SLC3A2	0.976084790512	0.971373912631	0.685571303631	0.669857083579	0.973729	0.677714	0.695999	0.00076696
J3KPP4	LUC7L3	0.982762439125	0.965236909044	0.898246971522	0.947243588477	0.974	0.922745	0.947377	0.187657
J3KPS0	DNAJB12	1.28176598857	1.17189318986	1.07950121282	1.08064050245	1.22683	1.08007	0.880376	0.116213
J3KPV7	MPST	1.07294160778	1.03878256193	0.968139034993	1.05025431245	1.05586	1.0092	0.955803	0.404098
J3KPW1	SUDS3	1.09138535466	1.03187871645	0.953867533947	0.96467573908	1.06163	0.959272	0.903582	0.0772941
J3KPW7	HDAC2	1.10693796983	1.06060549378	1.2114153185	1.07265477154	1.08377	1.14204	1.05376	0.509251
J3KPZ4	C1D	1.26419085526	1.20558912833	1.07516070849	1.00219104291	1.23489	1.03868	0.841108	0.0524412
J3KQ18	DDT	0.764812138835	0.842155269108	1.00892177055	1.072513151	0.803484	1.04072	1.29526	0.0417653
J3KQ32	OLA1	0.958152332106	0.919019832389	1.17969054476	1.18894436661	0.938586	1.18432	1.26181	0.00662812
J3KQ40	TBC1D8	0.819929828089	0.725603973647	0.775256801796	0.685144460517	0.772767	0.730201	0.944917	0.581003
J3KQ48	PTRH2	1.4047549385	0.854535951435	1.25308682188	1.03098528341	1.12965	1.14204	1.01097	0.970481
J3KQ73	FKBP8	1.16914024067	1.18530474018	1.16467302923	1.19290443197	1.17722	1.17879	1.00133	0.93207
J3KQE5	RAN	0.884359903917	0.912777163662	0.903424620431	0.931838738537	0.898569	0.917632	1.02122	0.442887
J3KQJ1	SUMF2	1.26158138498	1.22952442273	1.2765515102	1.3127661906	1.24555	1.29466	1.03943	0.179396
J3KQN4	RPL36A	0.976427942071	1.01570244901	1.10357115087	1.09963000786	0.996065	1.1016	1.10595	0.0332379
J3KQW8	RAB34	1.43139977251	1.67507014599	1.63869978872	1.44567617361	1.55323	1.54219	0.992888	0.949807
J3KQY1	MRPL22	1.06222896995	1.20465635908	1.05693698352	1.36284578093	1.13344	1.20989	1.06745	0.694881
J3KR35	CCDC12	1.16660087092	1.28757164869	1.11623987438	1.11943712743	1.22709	1.11784	0.91097	0.212743
J3KR44	OTUB1	0.817846340803	0.859653062411	0.851585995364	1.02374545725	0.83875	0.937666	1.11793	0.380293
J3KR54	IVD	0.996299841553	0.99219227221	0.952609783989	0.946741820251	0.994246	0.949676	0.955172	0.00639483
J3KTA4	DDX5	0.979481048912	0.982022037988	0.903182525952	0.909915535147	0.980752	0.906549	0.924341	0.00234326
J3KTL2	SRSF1	1.0930468492	1.06718766269	1.0774739371	1.05585702335	1.08012	1.06667	0.987546	0.508465
J3QK89	CHERP	1.1477213123	1.10302113672	1.05660072168	1.02662756088	1.12537	1.04161	0.925574	0.0895699
J3QK90	NSFL1C	0.869823634504	1.03283753546	1.04971639086	1.11821649856	0.951331	1.08397	1.13942	0.272342
J3QLS3	MRPS7	1.28994024149	1.20760969561	1.14924882694	1.26381121704	1.24877	1.20653	0.966171	0.610046
J3QQ67	RPL18	0.912820547359	0.910751429619	1.01784632491	0.968886939388	0.911786	0.993367	1.08947	0.0795824
J3QQJ0	SAP30BP	1.16361672204	1.27997620838	1.02582939394	1.03157552604	1.2218	1.0287	0.841959	0.0802082
J3QR07	YTHDC1	1.09560250956	1.2663710864	0.98540862888	1.11129405473	1.18099	1.04835	0.887691	0.337623
J3QR44	CDK11B	1.18726764963	1.13407391526	1.12982718583	1.12218104147	1.16067	1.126	0.970132	0.32604
J3QRS3	MYL12A	1.18188732287	1.19890264443	1.26912812185	1.16273911233	1.19039	1.21593	1.02145	0.682162
J3QRS9	ZNF207	1.13933235261	1.00062137413	1.02098410923	0.88650042458	1.06998	0.953742	0.891367	0.351986
J3QRU1	YES1	0.896936412311	1.02724273284	0.874164072613	0.947287454088	0.96209	0.910726	0.946612	0.562788
J3QT22	PPME1	1.66675625023	0.98258949232	0.564389335503	1.17848570941	1.32467	0.871438	0.657851	0.428078
J3QTA6	CHCHD6	1.15215142805	1.22504369623	1.12199170612	1.05897280582	1.1886	1.09048	0.917453	0.178626
J9JID7	LMNB2	1.33837046925	1.32834988473	1.2385325465	1.20132360346	1.33336	1.21993	0.914928	0.0276602
J9JIE6	TMCO1	1.06700561901	0.965007727394	1.11897194968	1.09005592735	1.01601	1.10451	1.08711	0.236932
K7EK56	C19orf25	1.13726797164	1.11000282914	0.930870949428	0.966199118401	1.12364	0.948535	0.844166	0.0158531
K7EL89	SRM	0.758163759336	0.396235463943	0.793556954779	1.05530107924	0.5772	0.924429	1.60158	0.260241
K7ELC2	RPS15	1.09300363519	1.05019749418	1.02255491564	1.00600272262	1.0716	1.01428	0.946508	0.129784
K7ELJ7	CAPNS1	0.890205018131	0.740450015584	1.1388379162	1.01025791742	0.815328	1.07455	1.31793	0.119514
K7ELL7	PRKCSH	1.03106000526	1.01784429201	1.07397169326	1.07768329323	1.02445	1.07583	1.05015	0.0173837
K7EN15	CANT1	0.938322207136	0.947469629913	1.06680204701	1.07626176992	0.942896	1.07153	1.13643	0.00260595
K7EPJ5	MGRN1	0.0	0.885707062282	1.04221454892	0.931567027217	0.885707	0.986891	1.11424	0.347105
K7EQZ6	HDGFRP2	0.927337693396	1.04400185123	0.924989766243	1.03235139489	0.98567	0.978671	0.992899	0.93769
K7ER00	FARSA	0.844530694417	0.689600950495	0.601652697848	1.00288771746	0.767066	0.80227	1.04589	0.885014
K7ESE5	C19orf53	1.2855607749	1.20948301594	1.12660806797	1.09801133302	1.24752	1.11231	0.891615	0.0796809
M0QWZ7	SARS2	1.25508998209	1.30736560189	1.09740940239	1.08104331643	1.28123	1.08923	0.850143	0.019748
M0QXB4	COPE	0.534969617464	0.693201079051	0.829622256053	0.87485326054	0.614085	0.852238	1.38782	0.101523
M0QXB5	ETHE1	1.22768517484	1.25961487579	1.69379822045	1.44034891525	1.24365	1.56707	1.26006	0.126937
M0QYS1	RPL13A	1.00740666609	1.01899224179	1.10473573343	1.05221550176	1.0132	1.07848	1.06443	0.135948
M0QYZ2	AP2S1	0.78007594335	0.962450676932	1.10859338826	1.29412017503	0.871263	1.20136	1.37887	0.126486
M0QZD8	LOC388210	0.83681753196	1.01077373861	0.759001300897	1.0413149473	0.923796	0.900158	0.974413	0.8997
M0R0K5	EMR2	0.931463425009	1.06962164798	0.850858070473	0.986206143088	1.00054	0.918532	0.918034	0.485715
M0R1T9	TEAD2	1.45988506563	1.46884539955	1.18451571033	1.13774452335	1.46437	1.16113	0.792924	0.00610939
M0R226	MRPL34	1.46515871373	1.44535925246	1.25907764062	1.26431214027	1.45526	1.26169	0.86699	0.00278689
M0R2B7	POLD1	1.11859884763	0.934494957624	1.06081619904	1.07754980248	1.02655	1.06918	1.04153	0.689909
M0R2Z9	SUGP2	1.17255644818	1.20791979319	1.13456770957	1.15844459866	1.19024	1.14651	0.963258	0.176891
M0R3H9	BABAM1	1.4937895303	1.28992298917	1.0271706642	1.12321645776	1.39186	1.07519	0.772489	0.106728
O00115	DNASE2	0.564356530324	0.445931625227	0.628932591644	0.556860769156	0.505144	0.592897	1.17372	0.333021
O00116	AGPS	1.42878997409	1.44061366344	1.53792255883	1.52886891929	1.4347	1.5334	1.06879	0.00564377
O00139	KIF2A	1.0943686691	1.0906289322	1.22714116462	1.23027533331	1.0925	1.22871	1.12468	0.000320665
O00148	DDX39A	0.901129668973	0.839437585785	1.06908023007	1.0176106812	0.870284	1.04335	1.19886	0.0498837
O00151	PDLIM1	1.11665707278	0.981125234876	1.1716736907	1.12729366708	1.04889	1.14948	1.0959	0.293771
O00154	ACOT7	1.16130742719	0.992251789353	0.90544618718	1.041753832	1.07678	0.9736	0.904178	0.442279
O00159	MYO1C	1.34208503751	1.35461172323	1.22669460425	1.20522821551	1.34835	1.21596	0.901815	0.0086966
O00161	SNAP23	1.02745720156	0.96257954986	1.18090614819	1.16901619069	0.995018	1.17496	1.18084	0.0319869
O00165	HAX1	1.01457491614	0.748865785582	0.985528497785	0.750208321623	0.88172	0.867868	0.98429	0.944891
O00170	AIP	0.87710379324	0.892032766123	0.955959059251	0.986594337094	0.884568	0.971277	1.09802	0.0365165
O00186	STXBP3	1.02979077398	1.04163753278	1.01413014732	1.0690673022	1.03571	1.0416	1.00568	0.853518
O00193	SMAP	0.632026697366	0.788923411568	0.77559898751	0.687652749602	0.710475	0.731626	1.02977	0.835951
O00203	AP3B1	1.1837726758	0.61824328406	1.12666540515	0.693474214941	0.901008	0.91007	1.01006	0.982013
O00217	NDUFS8	0.842893460776	1.02469957602	1.00530141111	0.980724208514	0.933797	0.993013	1.06341	0.584744
O00231	PSMD11	0.9761539512	1.12561890757	1.00024490161	0.989906342578	1.05089	0.995076	0.946892	0.533908
O00232	PSMD12	0.880056349535	0.8713651927	0.881426297932	0.948385138023	0.875711	0.914906	1.04476	0.365488
O00233	PSMD9	1.23997971818	1.02754672983	1.14995346713	1.10411109321	1.13376	1.12703	0.994063	0.956241
O00257	CBX4	1.37658031548	0.0	0.684676620442	0.0	1.37658	0.684677	0.497375	0.696762
O00267	SUPT5H	1.11617580004	0.946966741586	1.01336564321	0.979599446605	1.03157	0.996483	0.965985	0.723609
O00268	TAF4	0.684493538781	0.705839119739	0.744674157288	0.781958375759	0.695166	0.763316	1.09803	0.0866365
O00291	HIP1	1.32102824871	0.686754356965	0.93194099131	0.811119118594	1.00389	0.87153	0.868152	0.721558
O00299	CLIC1	1.38117014874	1.3005932999	1.46360940218	1.43832747738	1.34088	1.45097	1.0821	0.120992
O00308	WWP2	0.877894378025	1.39339838855	1.15966869917	0.0	1.13565	1.15967	1.02115	0.473445
O00330	PDHX	1.16346294346	1.14819178699	1.07785351324	1.07690404112	1.15583	1.07738	0.932128	0.00937664
O00391	QSOX1	1.02951946308	1.26344446222	1.03212953532	1.10590235558	1.14648	1.06902	0.932432	0.592186
O00400	SLC33A1	0.992613873802	0.826273686229	0.960340123798	1.00851407472	0.909444	0.984427	1.08245	0.477787
O00410	IPO5	1.04480587619	1.02204086644	1.13673490043	1.1131983593	1.03342	1.12497	1.08858	0.0305294
O00422	SAP18	1.10545670847	1.12739553657	0.958364966993	1.06873590407	1.11643	1.01355	0.907853	0.208998
O00425	IGF2BP3	1.39366520839	1.7729051012	1.30888540915	1.52414436974	1.58329	1.41651	0.894668	0.524274
O00443	PIK3C2A	0.775097820858	0.813640245669	0.725037410418	0.894381782383	0.794369	0.80971	1.01931	0.876047
O00459	PIK3R2	0.978985980357	1.39807646041	0.0	1.32679040678	1.18853	1.32679	1.11633	0.52913
O00461	GOLIM4	1.36904791223	1.29144952696	0.942900542746	1.00193646847	1.33025	0.972419	0.731005	0.0180604
O00468	AGRN	1.17453691251	1.19928087186	1.1643764396	1.08722568231	1.18691	1.1258	0.948515	0.270477
O00469	PLOD2	1.39118265761	1.37127975345	0.973840905036	1.00367847923	1.38123	0.98876	0.715854	0.00208135
O00479	HMGN4	1.30802376293	1.24529081379	1.2969562458	1.13694745323	1.27666	1.21695	0.953233	0.559052
O00483	NDUFA4	1.06566769233	0.990571101346	1.15882869999	1.04414730131	1.02812	1.10149	1.07136	0.396478
O00487	PSMD14	0.962099669243	1.03291462397	1.07861616502	1.05173761054	0.997507	1.06518	1.06784	0.215884
O00505	KPNA3	1.26623178253	1.25516713605	1.37022185619	1.27737330335	1.2607	1.3238	1.05005	0.309609
O00515	LAD1	0.285245807206	0.428005366878	0.347327307582	0.434485069676	0.356626	0.390906	1.09612	0.721614
O00519	FAAH	0.593077403107	0.404348139081	0.542189742039	0.552149590488	0.498713	0.54717	1.09716	0.659118
O00541	PES1	1.351155898	1.34896585884	1.2237916872	1.22003361806	1.35006	1.22191	0.90508	0.000287895
O00566	MPHOSPH10	1.3516014325	1.24483769432	1.19555431014	1.17600044136	1.29822	1.18578	0.913387	0.17406
O00567	NOP56	1.38074313582	1.33069859188	1.21403733284	1.21901043531	1.35572	1.21652	0.897326	0.0311181
O00571	DDX3X	1.08984114771	1.0722398837	1.0904713958	1.10083819276	1.08104	1.09565	1.01352	0.288769
O00622	CYR61	1.63679800066	1.70516484454	1.19186721067	1.25418142013	1.67098	1.22302	0.73192	0.0104934
O00625	PIR	0.0	0.466174742322	0.303218113279	0.413535485805	0.466175	0.358377	0.768761	0.653099
O00629	KPNA4	1.83715673501	0.989308819847	0.937349178488	1.16488112567	1.41323	1.05112	0.743766	0.496104
O00743	PPP6C	1.06856397869	1.15938010096	1.04109518804	1.14084534978	1.11397	1.09097	0.979352	0.76558
O00754	MAN2B1	0.766903072057	0.706449556898	0.78012892273	0.721480593746	0.736676	0.750805	1.01918	0.769183
O00757	FBP2	0.177618131085	0.434506592904	0.271114675017	0.486076639995	0.306062	0.378596	1.23699	0.707187
O00764	PDXK	0.0	0.822570310046	1.45939839957	0.92005958709	0.82257	1.18973	1.44636	0.254293
O14494	PPAP2A	1.52726374248	1.56200565892	1.67788855046	1.52631741788	1.54463	1.6021	1.03721	0.536802
O14497	ARID1A	0.824850219159	0.890290274069	0.840910566529	0.775916890294	0.85757	0.808414	0.942679	0.398093
O14524	TMEM194A	1.06137207754	0.929708720065	1.13309185249	1.04172274429	0.99554	1.08741	1.09228	0.370262
O14530	TXNDC9	1.41390557623	1.4216443339	1.36277571296	1.36478686204	1.41777	1.36378	0.961917	0.00543784
O14548	COX7A2L	0.762589042092	0.874006774324	0.946239358203	0.906677309228	0.818298	0.926458	1.13218	0.208803
O14561	NDUFAB1	1.06696637341	0.966852372391	0.963990975759	0.85889012767	1.01691	0.911441	0.896285	0.28334
O14617	AP3D1	0.812088230214	0.817932860357	0.681889160369	0.968069789112	0.815011	0.824979	1.01223	0.950807
O14618	CCS	0.930137343303	0.983909406968	1.00620648418	1.00367129043	0.957023	1.00494	1.05007	0.217003
O14646	CHD1	1.84146669289	1.24039443985	1.58101801345	1.18776531476	1.54093	1.38439	0.898413	0.705467
O14647	CHD2	1.099895876	1.19475006292	1.07688955607	1.125453998	1.14732	1.10117	0.959775	0.477703
O14656	TOR1A	1.11422449167	1.06644621865	1.05100477837	0.962333578285	1.09034	1.00667	0.923266	0.238539
O14657	TOR1B	1.05908316938	1.0193342951	0.978443681921	0.942057083648	1.03921	0.96025	0.924021	0.0993904
O14672	ADAM10	1.27737069717	1.03177066412	1.11316360852	1.07493604618	1.15457	1.09405	0.947582	0.674417
O14681	EI24	0.934286603295	0.988567057376	1.0288845615	1.03044944544	0.961427	1.02967	1.07098	0.128495
O14684	PTGES	1.43291630348	1.58611347936	1.23437691342	1.19538979568	1.50951	1.21488	0.804817	0.0650265
O14737	PDCD5	0.955183965141	1.01242564314	1.14549965807	1.17141193055	0.983805	1.15846	1.17753	0.0308676
O14744	PRMT5	1.17923119239	1.12955382024	0.915768619369	0.953917299802	1.15439	0.934843	0.809814	0.0197468
O14745	SLC9A3R1	0.5568299124	0.472991048394	0.616482612459	0.490281711347	0.51491	0.553382	1.07472	0.662033
O14773	TPP1	0.705241218733	0.985141491679	0.867535278914	0.874347951793	0.845191	0.870942	1.03047	0.87102
O14776	TCERG1	1.05539509896	1.04490819926	0.938283161369	0.89748779189	1.05015	0.917885	0.87405	0.0244292
O14782	KIF3C	1.31204116176	1.37591765347	1.31684296912	1.19579747226	1.34398	1.25632	0.934776	0.328676
O14786	NRP1	1.52303458979	1.57240869408	0.661863641568	1.30062159362	1.54772	0.981243	0.633992	0.21902
O14787	TNPO2	1.03258742033	0.929884682475	0.947452081821	0.967149449789	0.981236	0.957301	0.975607	0.692043
O14818	PSMA7	0.919996885882	0.931675869575	0.988968239905	0.990133298532	0.925836	0.989551	1.06882	0.00837706
O14828	SCAMP3	0.994320114577	0.911337365527	1.02013591409	1.02109777699	0.952829	1.02062	1.07114	0.243935
O14874	BCKDK	1.13749177677	1.14501693101	1.06962588827	1.05292859147	1.14125	1.06128	0.929922	0.0128578
O14908	GIPC1	0.63044492888	0.894139548856	0.925903718784	0.972748033287	0.762292	0.949326	1.24536	0.297314
O14925	TIMM23	1.20399217714	1.13615991004	1.21261810066	1.13532242612	1.17008	1.17397	1.00333	0.946524
O14929	HAT1	0.658004590675	0.65604973474	0.686354072822	0.775939527127	0.657027	0.731147	1.11281	0.239885
O14936	CASK	0.858072170347	0.830214781835	0.81351194253	0.829019954113	0.844143	0.821266	0.972899	0.287732
O14949	UQCRQ	0.953075279126	0.98627599077	1.06800155309	0.978131142324	0.969676	1.02307	1.05506	0.381019
O14957	UQCR11	0.760674860129	0.666500616015	0.832356611713	0.910147313955	0.713588	0.871252	1.22095	0.122978
O14964	HGS	1.21054665842	1.30376441422	1.34259561119	1.37432125388	1.25716	1.35846	1.08058	0.17589
O14965	AURKA	1.1239706344	0.989181293896	1.10001780141	0.934782176458	1.05658	1.0174	0.962922	0.748532
O14966	RAB7L1	1.19628057006	0.878971624219	1.07678072068	0.815178471354	1.03763	0.94598	0.911677	0.699414
O14967	CLGN	0.974103647542	1.17225766898	1.01834976282	1.12745949392	1.07318	1.0729	0.999743	0.998274
O14974	PPP1R12A	0.958900193424	0.991557505133	0.953534362776	0.927511642699	0.975229	0.940523	0.964413	0.238353
O14979	HNRNPDL	1.12988906797	1.10055167434	0.963767716558	0.928798930382	1.11522	0.946283	0.848517	0.017766
O14980	XPO1	1.09338640729	1.05719076723	1.11756411329	1.15681183245	1.07529	1.13719	1.05757	0.146259
O15020	SPTBN2	0.502926089863	0.523915786341	0.945497636951	0.53793807088	0.513421	0.741718	1.44466	0.379555
O15031	PLXNB2	1.12043603922	1.2187452388	1.15221849239	1.00070835842	1.16959	1.07646	0.920376	0.410808
O15042	U2SURP	1.11480538316	1.100358976	1.00830798112	1.05869383562	1.10758	1.0335	0.933114	0.105684
O15067	PFAS	1.12959441719	1.21886230426	1.34590715371	1.41313031294	1.17423	1.37952	1.17483	0.0667462
O15091	KIAA0391	1.15811612572	1.20088137539	0.866987039297	0.879401326338	1.1795	0.873194	0.74031	0.00524235
O15116	LSM1	1.33353495694	1.27436302724	1.01057975956	1.11602810686	1.30395	1.0633	0.815449	0.0577085
O15118	NPC1	1.48415722941	1.75046821923	1.21518027945	0.998523495411	1.61731	1.10685	0.684377	0.09692
O15121	DEGS1	1.15192266394	1.30030118779	1.26145187075	1.4101958175	1.22611	1.33582	1.08948	0.405939
O15126	SCAMP1	0.899777852635	0.951619373733	0.959273727674	0.984740542249	0.925699	0.972007	1.05003	0.250012
O15127	SCAMP2	1.06284039357	1.08744172087	1.04527131908	1.03985465806	1.07514	1.04256	0.969699	0.122587
O15143	ARPC1B	0.726026256977	0.67486991508	0.852151824757	0.890027938535	0.700448	0.87109	1.24362	0.0330692
O15144	ARPC2	0.805333476852	0.735853100597	0.916214422434	0.937932207037	0.770593	0.927073	1.20306	0.0500751
O15145	ARPC3	0.864315572591	0.961442334557	1.03884976952	1.03974859739	0.912879	1.0393	1.13849	0.121303
O15160	POLR1C	1.333480018	1.09720629046	1.09636797276	1.17992991929	1.21534	1.13815	0.936484	0.60064
O15164	TRIM24	0.921050567193	1.12477079296	0.867184952346	0.860492200948	1.02291	0.863839	0.844491	0.258945
O15173	PGRMC2	1.09565883309	1.17934779101	0.949431787194	0.906357334994	1.1375	0.927895	0.815729	0.0468927
O15212	PFDN6	0.703763157668	0.728000392695	0.950395254626	0.955586158458	0.715882	0.952991	1.33121	0.0027209
O15213	WDR46	1.5094643288	1.1630277063	0.980462444289	0.934621907686	1.33625	0.957542	0.716591	0.162513
O15226	NKRF	0.749096205977	0.802444478241	0.987480257515	1.04139810401	0.77577	1.01444	1.30765	0.0243319
O15228	GNPAT	1.5638004366	1.72732185097	1.57629465564	1.51736306501	1.64556	1.54683	0.940001	0.373733
O15231	ZNF185	1.30909354611	1.38812230394	1.6418041712	1.64280304745	1.34861	1.6423	1.21778	0.0176271
O15235	MRPS12	0.966690785385	1.3257460896	2.38517289647	1.12501824609	1.14622	1.7551	1.53121	0.450812
O15254	ACOX3	0.494801448317	0.0	0.91694151947	0.0	0.494801	0.916942	1.85315	0.724592
O15258	RER1	1.0239678763	1.06283959826	1.06735431229	1.04612388146	1.0434	1.05674	1.01278	0.608241
O15260	SURF4	0.98558005852	0.842102696544	0.936618502865	1.03492154103	0.913841	0.98577	1.07871	0.495139
O15269	SPTLC1	1.05447379991	1.06228365507	0.990045001531	0.975114536641	1.05838	0.98258	0.928382	0.0121294
O15270	SPTLC2	1.2787292283	1.13834301141	0.951489270822	0.983369156183	1.20854	0.967429	0.800497	0.0787432
O15294	OGT	0.967898989852	0.962229855275	0.869987810562	0.908581980502	0.965064	0.889285	0.921477	0.0603136
O15347	HMGB3	0.622653519019	0.544298538531	0.811202296696	0.758532679702	0.583476	0.784867	1.34516	0.0507931
O15355	PPM1G	0.744914824705	0.927648090908	0.713355979895	0.869726678106	0.836281	0.791541	0.946501	0.745578
O15371	EIF3D	1.12439368195	1.03286213425	1.20839093446	1.19879317369	1.07863	1.20359	1.11585	0.113062
O15381	NVL	0.740226035652	0.853180037599	0.861702165154	0.802364868147	0.796703	0.832034	1.04435	0.635361
O15382	BCAT2	1.01862746993	1.16298762703	1.02733666038	1.03566296053	1.09081	1.0315	0.94563	0.498256
O15427	SLC16A3	1.67733255088	1.62222122729	1.19219739143	1.2187029547	1.64978	1.20545	0.730675	0.00470232
O15439	ABCC4	1.37629821226	1.90243942892	1.03960719495	0.66764546187	1.63937	0.853626	0.520704	0.134916
O15446	CD3EAP	0.911278923556	0.894481119614	0.975950344591	1.18627785747	0.90288	1.08111	1.19741	0.233196
O15460	P4HA2	0.934941225927	0.959379397552	0.915416823854	0.92521920249	0.94716	0.920318	0.97166	0.178318
O15504	NUPL2	1.2386754665	1.47820086806	1.42848072838	1.34723407681	1.35844	1.38786	1.02166	0.837689
O15511	ARPC5	0.87052019252	0.858149721765	1.15505015779	1.12387526406	0.864335	1.13946	1.31831	0.00369466
O15514	POLR2D	1.06825599639	0.88014733521	1.06630204678	0.961585691481	0.974202	1.01394	1.04079	0.747406
O15551	CLDN3	0.211775022999	0.308351182871	0.281409682599	0.452915429072	0.260063	0.367163	1.41182	0.390149
O43143	DHX15	1.00091820598	0.978209445372	0.955626638072	0.946763315156	0.989564	0.951195	0.961227	0.0878231
O43148	RNMT	1.08519324361	0.977389298539	0.922302871567	1.08395721516	1.03129	1.00313	0.972693	0.799206
O43159	RRP8	1.15017253385	1.24978525674	1.12939852601	1.07047624139	1.19998	1.09994	0.916631	0.225985
O43172	PRPF4	1.05303223886	0.996286197321	1.02223684425	1.04357138598	1.02466	1.0329	1.00805	0.811128
O43175	PHGDH	0.266112846052	0.229063581648	0.269862631173	0.218697240208	0.247588	0.24428	0.986638	0.926139
O43181	NDUFS4	0.863636783895	0.819609309543	0.964579485419	0.926759678406	0.841623	0.94567	1.12363	0.0697537
O43187	IRAK2	1.25056218033	1.15675481602	1.26905351409	1.40595048556	1.20366	1.3375	1.1112	0.248075
O43196	MSH5	0.568549077603	0.579419863349	0.679353003016	0.645629088993	0.573984	0.662491	1.1542	0.0378101
O43242	PSMD3	0.968769399011	0.847575085351	0.947193320616	0.984681713701	0.908172	0.965938	1.06361	0.458588
O43264	ZW10	1.18512672116	1.09478952856	1.15207374699	1.11610639389	1.13996	1.13409	0.994852	0.914962
O43286	B4GALT5	0.999367811478	1.04783598054	1.04672780864	1.10388129236	1.0236	1.0753	1.05051	0.301635
O43290	SART1	1.23480468552	1.16801545668	1.17428833344	1.11372529976	1.20141	1.14401	0.95222	0.330866
O43291	SPINT2	0.629938395633	0.589967140846	0.70252404858	0.681404352417	0.609953	0.691964	1.13446	0.0682773
O43292	GPAA1	1.18400798199	1.29809570884	1.2248554486	1.19099525761	1.24105	1.20793	0.973308	0.633701
O43324	EEF1E1	0.0	1.33677948635	0.0	0.675850903623	1.33678	0.675851	0.505581	0.702162
O43390	HNRNPR	1.00705395487	0.987545611864	0.983977351344	0.927005775504	0.9973	0.955492	0.958079	0.2994
O43395	PRPF3	1.01943414338	1.01891892388	1.11361237687	1.10110988043	1.01918	1.10736	1.08653	0.00499598
O43396	TXNL1	0.763229174143	0.845319369543	0.871872921799	0.881983830508	0.804274	0.876928	1.09033	0.221027
O43399	TPD52L2	0.925608369257	0.998362182899	0.951839320038	0.998529146191	0.961985	0.975184	1.01372	0.788938
O43402	EMC8	0.927899541354	0.940249999932	0.934912689092	0.875810175789	0.934075	0.905361	0.96926	0.441936
O43432	EIF4G3	2.67361030963	0.898652734883	1.39401506534	0.883218018345	1.78613	1.13862	0.637476	0.555805
O43447	PPIH	0.936067937468	0.891323836764	1.00999369371	0.985044426357	0.913696	0.997519	1.09174	0.0820518
O43464	HTRA2	1.37726125395	1.34741337564	1.36212580304	1.23063384626	1.36234	1.29638	0.951585	0.431082
O43488	AKR7A2	0.793527218699	0.814812582591	0.868953551208	0.951751829556	0.80417	0.910353	1.13204	0.130965
O43491	EPB41L2	1.15099616263	1.10512692901	1.41666492186	1.37925811403	1.12806	1.39796	1.23926	0.0118102
O43493	TGOLN2	1.23841181662	1.29400493128	1.23531341945	1.1167919619	1.26621	1.17605	0.928799	0.302292
O43570	CA12	0.781735930241	0.925502443553	0.688700262372	0.751536551786	0.853619	0.720118	0.843606	0.230911
O43583	DENR	1.05898549615	1.00964119872	1.01794029222	0.959861621507	1.03431	0.988901	0.956094	0.355595
O43592	XPOT	0.623958570342	0.63710398578	0.522086183156	0.903819902628	0.630531	0.712953	1.13072	0.70812
O43615	TIMM44	1.29710441059	1.3419532434	1.3292076247	1.29764009853	1.31953	1.31342	0.995373	0.844493
O43633	CHMP2A	0.963052114544	1.00130225418	1.11085820027	0.896869057313	0.982177	1.00386	1.02208	0.860298
O43663	PRC1	0.79208777032	0.906849248183	1.60752003232	2.78314275123	0.849469	2.19533	2.58436	0.150326
O43674	NDUFB5	0.686859605691	1.27252217252	0.696001959647	0.746105913778	0.979691	0.721054	0.736001	0.471673
O43676	NDUFB3	0.711856571879	0.692677755823	0.763003854494	0.852241820617	0.702267	0.807623	1.15002	0.147286
O43678	NDUFA2	1.04082760109	1.06895414165	0.965963748367	1.02694255377	1.05489	0.996453	0.944603	0.22391
O43681	ASNA1	0.758839517661	0.855200868819	0.915552308079	0.931273390968	0.80702	0.923413	1.14423	0.13992
O43684	BUB3	1.01824693634	1.07345538111	0.903032744688	0.850187528233	1.04585	0.87661	0.838179	0.0473843
O43707	ACTN4	1.17822940166	1.18390760902	1.24413006813	1.23380239462	1.18107	1.23897	1.04902	0.010201
O43709	WBSCR22	1.32439144553	1.19846624211	0.472910883837	1.79630233273	1.26143	1.13461	0.899461	0.866295
O43715	TRIAP1	1.0537230487	0.96486419082	0.847184823068	1.0099377207	1.00929	0.928561	0.920011	0.475697
O43719	HTATSF1	0.679420423689	0.583803966176	0.76837511436	0.697063673277	0.631612	0.732719	1.16008	0.232108
O43752	STX6	0.896105677591	0.863073303206	0.854904754925	0.945115621114	0.879589	0.90001	1.02322	0.712115
O43765	SGTA	1.25952438082	1.1546272829	1.29974798347	1.19277729699	1.20708	1.24626	1.03246	0.653074
O43772	SLC25A20	0.891138116606	1.34133263199	1.23827629467	1.13423773541	1.11624	1.18626	1.06273	0.790445
O43776	NARS	1.00011680461	1.11733788589	0.924951101028	1.0920854973	1.05873	1.00852	0.952576	0.67148
O43795	MYO1B	1.09126758641	1.1333303235	1.11766860145	1.16881766635	1.1123	1.14324	1.02782	0.44868
O43808	SLC25A17	1.16870130305	1.01250011217	1.00740894133	1.05293689126	1.0906	1.03017	0.944592	0.534996
O43809	NUDT21	1.00724161245	1.08347412353	0.993744511311	1.03054004734	1.04536	1.01214	0.968226	0.514774
O43815	STRN	1.09627733736	0.925361385983	1.00744897986	0.846606457793	1.01082	0.927028	0.917105	0.549288
O43818	RRP9	1.44934115019	1.17806790178	1.34220284806	1.10843221717	1.3137	1.22532	0.932719	0.670444
O43819	SCO2	1.2053148384	1.23183861011	1.13327175163	0.977141221099	1.21858	1.05521	0.865934	0.175171
O43823	AKAP8	0.832640045858	0.980426496614	0.715349609273	0.971701032578	0.906533	0.843525	0.930496	0.711653
O43824	GTPBP6	0.831317352372	0.749653913908	0.972464738393	0.876985635065	0.790486	0.924725	1.16982	0.166083
O43837	IDH3B	1.16280812612	1.15187396015	1.15651665435	1.15019286349	1.15734	1.15335	0.996556	0.592437
O43852	CALU	1.05293383261	1.09262844289	1.06456357017	1.11282416579	1.07278	1.08869	1.01483	0.66117
O43865	AHCYL1	0.805168957346	0.896468272731	0.929003681471	0.903098029418	0.850819	0.916051	1.07667	0.30298
O43913	ORC5	0.929306044122	0.850232783357	0.909504695092	0.843772495263	0.889769	0.876639	0.985242	0.822282
O43920	NDUFS5	0.855197272738	0.843375267575	0.912152048456	0.921279542689	0.849286	0.916716	1.0794	0.0120443
O43929	ORC4	0.785985555673	0.793865877786	0.918176993046	0.9714922039	0.789926	0.944835	1.19611	0.0289527
O60216	RAD21	0.898318884571	0.879518551937	0.888769466142	0.924314549874	0.888919	0.906542	1.01983	0.473176
O60220	TIMM8A	0.902808820201	0.77811389669	0.980953519791	0.901369131921	0.840461	0.941161	1.11982	0.306453
O60231	DHX16	1.0059192875	0.60398014599	0.828879656846	0.656066517203	0.80495	0.742473	0.922384	0.802048
O60244	MED14	1.16453245092	0.961909981965	1.22749237264	0.934670638263	1.06322	1.08108	1.0168	0.929246
O60264	SMARCA5	1.02726925775	1.05465387411	0.911015534528	0.876656770685	1.04096	0.893836	0.858664	0.0215767
O60282	KIF5C	0.90982002102	1.11963590615	0.815457209169	0.918843594304	1.01473	0.86715	0.854564	0.334228
O60287	URB1	1.16253501527	1.83880177805	1.15646695376	1.70167824295	1.50067	1.42907	0.952291	0.884225
O60293	ZFC3H1	0.465244778057	2.38221077098	0.436435296015	1.1181144875	1.42373	0.777275	0.545943	0.590132
O60306	AQR	1.09431551722	1.14860801272	1.08749200383	1.07697941637	1.12146	1.08224	0.965022	0.291789
O60343	TBC1D4	0.54573922563	0.626858908754	0.574331244781	0.715191823014	0.586299	0.644762	1.09971	0.546638
O60437	PPL	0.245774620963	0.120494366087	0.401322691041	0.814304383602	0.183134	0.607814	3.31895	0.187917
O60476	MAN1A2	0.895547940477	1.14000213525	0.842153979006	0.926678005353	1.01778	0.884416	0.86897	0.410836
O60488	ACSL4	1.36612071808	1.29546518005	1.2368877863	1.257886515	1.33079	1.24739	0.937326	0.151966
O60493	SNX3	1.08721100865	1.05224052067	1.20367404222	1.30878598932	1.06973	1.25623	1.17435	0.0780163
O60499	STX10	1.0475023837	1.0439686526	1.34070984168	1.15536088228	1.04574	1.24804	1.19345	0.160781
O60502	MGEA5	2.00476307505	0.586756696085	2.00223386884	0.708540338114	1.29576	1.35539	1.04602	0.956111
O60506	SYNCRIP	0.888361123071	0.905616157795	1.10877878868	1.06926025324	0.896989	1.08902	1.21408	0.0123727
O60508	CDC40	0.782872116604	1.10844445755	1.11390000786	1.15811031004	0.945658	1.13601	1.20129	0.366242
O60518	RANBP6	0.990989824644	0.0	1.67754122367	2.87894858356	0.99099	2.27824	2.29896	0.149229
O60543	CIDEA	1.20358127384	1.21695736326	1.13211425518	1.10506392206	1.21027	1.11859	0.924248	0.0260324
O60547	GMDS	0.718023635314	1.2043006794	1.7181589272	0.519707245645	0.961162	1.11893	1.16415	0.829996
O60566	BUB1B	0.36072671556	0.648421092948	0.47091839703	0.648764200113	0.504574	0.559841	1.10953	0.774846
O60568	PLOD3	1.22381743213	1.26344703574	1.19085199398	1.19401327079	1.24363	1.19243	0.958831	0.123434
O60573	EIF4E2	0.789968987321	1.05972565723	0.994006757518	0.895644875987	0.924847	0.944826	1.0216	0.902072
O60613	SEP15	0.984184767273	1.01041576328	0.827644251685	0.770473055912	0.9973	0.799059	0.801222	0.0242574
O60664	PLIN3	1.14353618748	1.1302158951	1.13568448782	1.08923891629	1.13688	1.11246	0.978525	0.418602
O60674	JAK2	0.242011731684	0.144455155972	0.358004357882	0.288836082388	0.193233	0.32342	1.67373	0.161382
O60701	UGDH	1.04464360308	0.959496615422	1.11997823952	1.03154719631	1.00207	1.07576	1.07354	0.352817
O60716	CTNND1	0.948757269658	1.03256114962	0.987657197382	1.00793888574	0.990659	0.997798	1.00721	0.883705
O60725	ICMT	1.44212030257	1.40932762968	1.49028729891	1.54476956827	1.42572	1.51753	1.06439	0.101935
O60749	SNX2	1.06248318543	0.773516236968	0.844792651753	1.41048607464	0.918	1.12764	1.22837	0.577071
O60763	USO1	0.750435676286	0.831042369884	0.775318645502	0.751664339981	0.790739	0.763491	0.965542	0.583066
O60783	MRPS14	1.25076596355	1.15041820335	1.29833574998	0.99587475043	1.20059	1.14711	0.95545	0.769052
O60784	TOM1	0.837486852732	0.960868402901	0.768558831235	0.811494353334	0.899178	0.790027	0.87861	0.236672
O60812	HNRNPCL1	0.993523813799	0.9779730862	1.06401944345	0.973056933799	0.985748	1.01854	1.03326	0.551001
O60826	CCDC22	0.881786861972	0.525880214332	1.02645097484	0.417480799694	0.703834	0.721966	1.02576	0.963669
O60828	PQBP1	0.967683005394	0.922672467063	0.960370815719	0.946715432098	0.945178	0.953543	1.00885	0.75608
O60830	TIMM17B	1.14454638975	0.868366654497	1.2912023625	0.895597778002	1.00646	1.0934	1.08639	0.753045
O60831	PRAF2	1.08968518041	0.737811987905	0.914141597242	0.778811112961	0.913749	0.846476	0.926378	0.755317
O60832	DKC1	1.03378290194	1.00229846226	1.02861461747	0.984808361187	1.01804	1.00671	0.988872	0.715297
O60841	EIF5B	1.13150778647	1.10809035641	1.12824677242	1.08875676465	1.1198	1.1085	0.989911	0.671338
O60869	EDF1	0.872038538664	0.934234673515	0.990738894467	1.02309160843	0.903137	1.00692	1.11491	0.0976635
O60870	KIN	1.24270049962	1.02975194458	1.18145659157	1.04891233509	1.13623	1.11518	0.981481	0.882189
O60884	DNAJA2	0.892450231148	0.875077732115	0.839875216146	0.801394376101	0.883764	0.820635	0.928568	0.0959918
O60885	BRD4	0.923225926762	1.07676766319	0.877953131492	1.05528271222	0.999997	0.966618	0.966621	0.802711
O60888	CUTA	1.38984551972	1.33020354349	1.21651302287	0.911099014287	1.36002	1.06381	0.782196	0.197245
O60925	PFDN1	0.897001072883	0.945639094977	1.12207083636	1.10247397435	0.92132	1.11227	1.20726	0.0183358
O60942	RNGTT	0.0	1.19942077599	1.20282763765	0.734966729053	1.19942	0.968897	0.807804	0.624188
O75027	ABCB7	1.133113221	1.08585391125	1.14711379407	1.11627137194	1.10948	1.13169	1.02002	0.513688
O75044	SRGAP2	1.16941249774	0.928770256904	0.952644674707	1.17362901844	1.04909	1.06314	1.01339	0.939315
O75054	IGSF3	0.435193141613	0.140718563616	0.47455731725	0.179669215234	0.287956	0.327113	1.13598	0.868277
O75083	WDR1	1.07558477923	1.09139022376	1.18561257661	1.23312339036	1.08349	1.20937	1.11618	0.0373521
O75093	SLIT1	1.03156243444	1.03508169714	1.02645716888	0.992908391671	1.03332	1.00968	0.977123	0.296078
O75121	MFAP3L	0.885778400581	0.690072545563	1.00917073713	0.879682398281	0.787925	0.944427	1.19862	0.313873
O75131	CPNE3	0.534199051906	0.401607034587	0.613103786658	0.526805290644	0.467903	0.569955	1.2181	0.326045
O75146	HIP1R	1.21562342445	1.14796605558	1.18616497685	1.27284595797	1.18179	1.22951	1.04037	0.476995
O75150	RNF40	1.10933301336	0.991766909061	0.9938152511	0.859373762669	1.05055	0.926595	0.882009	0.299509
O75151	PHF2	1.10056172732	0.935882913794	0.866969172239	0.834727749969	1.01822	0.850848	0.835621	0.184205
O75152	ZC3H11A	1.75543461399	1.09920620736	1.14884736506	1.01330331759	1.42732	1.08108	0.757416	0.409991
O75153	CLUH	1.12912886618	0.838450173149	1.14715769178	1.0045110129	0.98379	1.07583	1.09356	0.626995
O75165	DNAJC13	0.919112683529	1.02249307205	0.899043672745	0.881671179496	0.970803	0.890357	0.917135	0.264598
O75179	ANKRD17	1.44568131261	1.78992588549	1.30022785934	1.56099931386	1.6178	1.43061	0.884294	0.477386
O75182	SIN3B	1.41815038959	1.05867621778	0.590313371018	0.929142121287	1.23841	0.759728	0.613469	0.192203
O75190	DNAJB6	1.28317368583	1.12878942037	1.31180981334	1.13186326431	1.20598	1.22184	1.01315	0.90585
O75208	COQ9	0.809223365838	0.958732441708	0.730097604905	1.11915111292	0.883978	0.924624	1.04598	0.863376
O75223	GGCT	0.478713776646	0.496890636037	0.608796699636	0.595484616441	0.487802	0.602141	1.2344	0.00956792
O75306	NDUFS2	1.05303476972	1.07644033603	1.05401689332	1.10605623477	1.06474	1.08004	1.01437	0.645455
O75312	ZNF259	1.04401922114	1.04100324224	1.31326809213	1.33203135419	1.04251	1.32265	1.26872	0.00114853
O75319	DUSP11	1.46053034923	1.16088879281	1.16885223935	1.38064693038	1.31071	1.27475	0.972564	0.862718
O75323	GBAS	0.976552480484	0.917466528928	1.05924528287	1.0560348317	0.94701	1.05764	1.11682	0.064662
O75326	SEMA7A	1.26063866468	1.06250152292	0.946873892339	1.04091332328	1.16157	0.993894	0.855647	0.265863
O75330	HMMR	0.905653002507	0.719698899909	0.905331972636	0.868381054765	0.812676	0.886857	1.09128	0.515841
O75340	PDCD6	0.611191460528	0.688650051091	0.670340840249	0.660740850879	0.649921	0.665541	1.02403	0.727676
O75347	TBCA	1.06448919276	1.04652498931	1.07574321573	1.11877900265	1.05551	1.09726	1.03956	0.215227
O75351	VPS4B	0.773434570717	1.00616479438	0.848638485521	0.965934025676	0.8898	0.907286	1.01965	0.905535
O75352	MPDU1	1.51119006618	1.54243491759	1.42970636434	1.35567511226	1.52681	1.39269	0.912156	0.0792188
O75362	ZNF217	0.603826023768	0.65348475163	0.635355905297	0.628230985772	0.628655	0.631793	1.00499	0.911882
O75367	H2AFY	1.15431851622	1.10983388023	1.09575542009	1.11995619136	1.13208	1.10786	0.978605	0.439743
O75368	SH3BGRL	0.658327470552	0.742934496822	0.720555609867	0.735699280455	0.700631	0.728127	1.03925	0.587806
O75380	NDUFS6	0.80911305787	0.935461682626	1.04044327262	1.08958193164	0.872287	1.06501	1.22094	0.104642
O75381	PEX14	0.981838680805	0.959285367186	1.01008574223	1.01889330726	0.970562	1.01449	1.04526	0.0682651
O75390	CS	0.946534741776	0.957488326477	0.919482671578	0.896043553001	0.952012	0.907763	0.953521	0.0758707
O75396	SEC22B	1.11865310098	1.05834001535	1.03650544366	1.04468127078	1.0885	1.04059	0.955991	0.256127
O75400	PRPF40A	1.08433877529	1.05579955383	1.05596189546	1.03876292523	1.07007	1.04736	0.97878	0.306075
O75410	TACC1	1.14345778023	0.881708330294	1.15684826732	0.744508791349	1.01258	0.950679	0.938865	0.823562
O75431	MTX2	1.04374608748	1.13660212632	1.05829328722	1.13072687718	1.09017	1.09451	1.00398	0.948001
O75436	VPS26A	1.03813247138	0.931640428417	1.04326164737	1.07048009961	0.984886	1.05687	1.07309	0.320492
O75438	NDUFB1	1.07367991057	1.19818554811	1.0357388256	1.08270968234	1.13593	1.05922	0.932471	0.368138
O75439	PMPCB	1.16267932312	1.12998256996	1.03568421427	1.03031492532	1.14633	1.033	0.901136	0.0207085
O75446	SAP30	0.811021265539	0.71968976178	0.672279945894	0.594194386029	0.765356	0.633237	0.827376	0.158919
O75475	PSIP1	1.15036521235	1.11693893868	1.10636017241	1.09139949693	1.13365	1.09888	0.969327	0.197969
O75477	ERLIN1	1.46943267944	1.43723234034	1.24618596943	1.28999682767	1.45333	1.26809	0.87254	0.0208663
O75489	NDUFS3	1.06763268488	0.994419929561	1.06274363107	1.09304328179	1.03103	1.07789	1.04546	0.358383
O75494	SRSF10	1.20373282616	1.09952921296	1.00269099721	0.986009886023	1.15163	0.99435	0.863428	0.0965288
O75521	ECI2	1.29617139409	1.35570662942	1.24193173254	1.26393194353	1.32594	1.25293	0.944939	0.148095
O75530	EED	1.31506776968	1.21635459655	1.30142609078	1.08268945312	1.26571	1.19206	0.941809	0.601843
O75531	BANF1	1.36498838084	1.39774878763	1.1202594271	1.32020305337	1.38137	1.22023	0.883349	0.252668
O75533	SF3B1	1.08694131635	1.09799669502	1.02384491919	1.05696606317	1.09247	1.04041	0.952343	0.0964552
O75569	PRKRA	0.764398920822	0.799581571495	0.850213928057	0.836529652372	0.78199	0.843372	1.07849	0.0829616
O75607	NPM3	1.22901835382	1.31700671402	0.783862813212	1.33623526942	1.27301	1.06005	0.832709	0.525907
O75608	LYPLA1	0.901217618441	0.847067598288	0.947615471408	0.948081215768	0.874143	0.947848	1.08432	0.112607
O75616	ERAL1	1.55762408331	1.32451607401	1.27194224255	1.27172517117	1.44107	1.27183	0.882562	0.283633
O75643	SNRNP200	1.06843550192	1.05526236508	1.06042909511	1.0560078176	1.06185	1.05822	0.996581	0.653406
O75683	SURF6	1.06957625383	1.08146600242	0.951412728343	0.969990591243	1.07552	0.960702	0.893243	0.00909986
O75688	PPM1B	0.879435098728	0.962868896952	0.976006616696	0.905546229498	0.921152	0.940776	1.0213	0.753693
O75691	UTP20	1.21953535977	1.27459897507	1.10137148267	1.05369180764	1.24707	1.07753	0.864053	0.0431791
O75694	NUP155	1.28211344229	1.32660802069	1.19971401032	1.23292833781	1.30436	1.21632	0.932504	0.0867012
O75695	RP2	1.06016467733	1.31246349731	1.54160112621	1.46761080518	1.18631	1.50461	1.2683	0.136511
O75717	WDHD1	1.05622339793	0.776333395156	0.967664267449	0.817101381417	0.916278	0.892383	0.973921	0.894266
O75718	CRTAP	1.03530885599	0.989562918604	1.01057014629	0.947345646864	1.01244	0.978958	0.966933	0.481307
O75746	SLC25A12	0.994950605772	1.01800546798	1.14830759093	1.19371286902	1.00648	1.17101	1.16347	0.0231207
O75787	ATP6AP2	0.584684439487	0.387677775472	0.811358923636	0.564656988478	0.486181	0.688008	1.41513	0.329367
O75818	RPP40	1.16818713692	1.03797968899	0.866848534335	0.759491494698	1.10308	0.81317	0.737179	0.0752706
O75821	EIF3G	1.63435998543	0.938153169572	1.18501930871	1.02992829478	1.28626	1.10747	0.861005	0.665895
O75822	EIF3J	0.921118621247	1.00521711084	0.954412446975	0.953474854053	0.963168	0.953944	0.990423	0.846727
O75832	PSMD10	0.406278102667	0.539999068975	0.409704598848	0.577715228649	0.473139	0.49371	1.04348	0.865743
O75843	AP1G2	1.18501424634	0.962258554383	1.11767064619	1.20201130369	1.07364	1.15984	1.08029	0.544382
O75844	ZMPSTE24	0.878322063592	0.848674644846	0.841069258181	0.860412536223	0.863498	0.850741	0.985226	0.545914
O75874	IDH1	1.10210543773	0.549221533731	0.979069930714	0.736617723674	0.825663	0.857844	1.03898	0.924829
O75886	STAM2	1.11165822181	1.11009674701	1.12519925217	0.886957378271	1.11088	1.00608	0.905661	0.471786
O75915	ARL6IP5	0.594358177112	0.713995925481	0.878000369398	0.876443776411	0.654177	0.877222	1.34096	0.0650032
O75923	DYSF	1.44940434215	1.75163754355	1.4185023133	1.59498995338	1.60052	1.50675	0.94141	0.645666
O75934	BCAS2	1.17248268405	1.0209359791	1.12419861307	1.15472399289	1.09671	1.13946	1.03898	0.635765
O75937	DNAJC8	1.02061772373	0.978160357271	0.880115790076	0.888114706442	0.999389	0.884115	0.884656	0.0333703
O75940	SMNDC1	1.1122707969	1.16392857276	1.08818827749	1.14259132635	1.1381	1.11539	0.980046	0.606447
O75947	ATP5H	1.08599609993	0.995891784148	0.809402916824	0.71432396533	1.04094	0.761863	0.731897	0.0509076
O75955	FLOT1	1.23871910704	1.20519014442	1.15055965255	1.17521098002	1.22195	1.16289	0.95166	0.10492
O75962	TRIO	0.875046616549	3.52109909655	0.828475732922	0.654503832325	2.19807	0.74149	0.337336	0.386535
O75964	ATP5L	1.00089442238	0.935600258392	0.862047506357	0.827441012666	0.968247	0.844744	0.872447	0.0790397
O75976	CPD	1.23138982562	1.2739535742	1.09371800378	1.13300153652	1.25267	1.11336	0.888788	0.0406017
O76003	GLRX3	1.03766497624	2.11714019641	1.11408803096	0.935439431279	1.5774	1.02476	0.649653	0.418758
O76021	RSL1D1	1.20513607254	1.20186468793	1.02787891047	1.02470648397	1.2035	1.02629	0.852756	0.000165282
O76024	WFS1	0.905733989433	1.02780632619	0.932757154096	0.689369091584	0.96677	0.811063	0.838941	0.371179
O76031	CLPX	1.17393231393	1.08393926151	1.15033423341	1.10203458454	1.12894	1.12618	0.997563	0.961931
O76071	CIAO1	0.923419578697	0.955260532924	0.969658965343	0.899512613655	0.93934	0.934586	0.994939	0.913051
O76094	SRP72	1.02627941282	1.11228560276	1.09845136393	1.09413939042	1.06928	1.0963	1.02526	0.594491
O94760	DDAH1	0.450455623407	0.591210326865	0.673721777284	0.990609491066	0.520833	0.832166	1.59776	0.214375
O94766	B3GAT3	1.05498631949	1.01930351552	0.863140888541	1.0203303685	1.03714	0.941736	0.908008	0.358118
O94776	MTA2	1.07041439728	1.14710465112	1.15956619554	1.12574978917	1.10876	1.14266	1.03057	0.503506
O94804	STK10	1.00589385353	0.979879977504	0.957794485477	0.85403767515	0.992887	0.905916	0.912406	0.245442
O94808	GFPT2	0.643361627183	0.676157590145	0.592031087821	0.593352291071	0.65976	0.592692	0.898345	0.0549845
O94826	TOMM70A	1.00273295734	0.979556479643	0.93956932157	0.935434080581	0.991145	0.937502	0.945878	0.044932
O94842	TOX4	1.02325999016	0.871333089735	0.928729619511	0.780867676091	0.947297	0.854799	0.902356	0.474887
O94851	MICAL2	1.26172089934	1.3465859123	1.55914090127	1.71298521483	1.30415	1.63606	1.2545	0.0634593
O94855	SEC24D	0.734687308739	0.614755029258	0.675047947331	0.562613773887	0.674721	0.618831	0.917165	0.566681
O94874	UFL1	0.601894608074	0.593308273523	0.761687788507	0.741759515929	0.597601	0.751724	1.2579	0.00491913
O94880	PHF14	1.3262131444	1.20908455755	0.992165706236	0.993259172917	1.26765	0.992712	0.783113	0.0425051
O94888	UBXN7	0.851645176942	0.893740765726	0.867422529354	0.915928445243	0.872693	0.891675	1.02175	0.614346
O94905	ERLIN2	1.08458556625	1.02789644438	1.11622883829	1.17241013586	1.05624	1.14432	1.08339	0.158013
O94906	PRPF6	1.0646082189	1.06792124699	1.06876676258	1.07487956199	1.06626	1.07182	1.00521	0.25096
O94919	ENDOD1	0.989564086192	0.82382635329	0.870693951157	0.82495227258	0.906695	0.847823	0.93507	0.564168
O94923	GLCE	1.17839819128	1.38558138692	1.23690745938	1.26066967824	1.28199	1.24879	0.974102	0.780346
O94925	GLS	1.11662604839	1.20444754688	1.24895216066	1.28290092918	1.16054	1.26593	1.09081	0.154568
O94973	AP2A2	0.908975797222	0.833058061545	1.25490533053	1.21963242759	0.871017	1.23727	1.42049	0.0128099
O94986	CEP152	1.50333246915	1.19506458487	1.19606468399	1.08555601229	1.3492	1.14081	0.845547	0.331065
O95070	YIF1A	1.06314514403	0.966059061199	1.06989838403	1.04084496066	1.0146	1.05537	1.04018	0.50549
O95071	UBR5	0.667395759406	0.882665818313	0.701323274757	1.38912157478	0.775031	1.04522	1.34862	0.531574
O95104	SCAF4	0.844328039106	0.901945705989	0.990465667873	1.08183528342	0.873137	1.03615	1.1867	0.0944742
O95139	NDUFB6	0.725224753079	1.10135194452	0.802372250524	1.04046516677	0.913288	0.921419	1.0089	0.974179
O95159	ZFPL1	1.09715052814	0.944639021574	1.36874194254	0.945010280166	1.02089	1.15688	1.1332	0.607284
O95164	UBL3	0.593479305508	0.505212651212	0.515535970206	0.528100067633	0.549346	0.521818	0.94989	0.599833
O95166	GABARAP	1.37336938953	1.256447032	0.993736035483	1.17137725871	1.31491	1.08256	0.823294	0.160484
O95168	NDUFB4	0.879243151154	0.942260377016	0.996125029461	0.949722044027	0.910752	0.972924	1.06826	0.253029
O95169	NDUFB8	0.90251476329	0.838847470283	1.00188485344	0.993725460416	0.870681	0.997805	1.14601	0.058226
O95182	NDUFA7	0.905595660396	1.16319789269	0.920138336962	1.11717118995	1.0344	1.01865	0.984781	0.931516
O95197	RTN3	0.919482543296	0.993228018269	0.977815256449	1.0745473382	0.956355	1.02618	1.07301	0.369719
O95202	LETM1	0.97698790203	1.05330298246	0.953200662361	0.926414535144	1.01515	0.939808	0.925786	0.2035
O95210	STBD1	1.15424182935	0.970155814432	0.89128707215	0.635142900509	1.0622	0.763215	0.718524	0.198467
O95218	ZRANB2	0.912053573568	0.92018046091	0.936625178094	0.961876893575	0.916117	0.949251	1.03617	0.129771
O95239	KIF4A	0.903202552217	0.858468116172	1.07413792931	1.11787464954	0.880835	1.09601	1.24428	0.0204877
O95251	KAT7	1.14383448257	0.913166107561	1.08452156296	0.862070737861	1.0285	0.973296	0.946326	0.7633
O95255	ABCC6	1.13582423619	0.990869485315	1.06036843469	1.01826112577	1.06335	1.03931	0.9774	0.780343
O95292	VAPB	0.624399979719	0.553543209568	0.697619573339	0.664593764268	0.588972	0.681107	1.15643	0.142496
O95297	MPZL1	1.14982693182	1.07000006069	1.0710869591	1.04404097149	1.10991	1.05756	0.952835	0.340059
O95298	NDUFC2	0.986673486344	0.995717947982	0.960457867191	1.0065534157	0.991196	0.983506	0.992242	0.774449
O95336	PGLS	0.940252718187	0.650122391752	1.2069424386	0.814181639104	0.795188	1.01056	1.27085	0.470753
O95347	SMC2	0.979022026314	1.0040879333	1.19527627542	1.13041521958	0.991555	1.16285	1.17275	0.0388165
O95373	IPO7	0.996959243442	1.12207763209	1.15309109056	1.13858389322	1.05952	1.14584	1.08147	0.304049
O95394	PGM3	0.758568324265	0.943779460688	1.07971008614	1.21314412077	0.851174	1.14643	1.34688	0.122561
O95400	CD2BP2	0.893137828322	0.923435287547	0.951221446127	0.94319555888	0.908287	0.947209	1.04285	0.131002
O95425	SVIL	1.03870502913	0.942681524989	1.11449605916	1.06239113822	0.990693	1.08844	1.09867	0.215428
O95433	AHSA1	0.970439602218	1.00458202064	1.13454098782	1.09220402212	0.987511	1.11337	1.12745	0.0436502
O95453	PARN	0.987967538738	0.855306905369	0.736738304333	1.06766934863	0.921637	0.902204	0.978914	0.923144
O95466	FMNL1	1.44951425754	1.37632488336	1.69606551629	1.72618721794	1.41292	1.71113	1.21106	0.017158
O95470	SGPL1	1.04215339888	0.98467439868	1.13397348678	1.11714472953	1.01341	1.12556	1.11066	0.0644838
O95477	ABCA1	0.575059105392	0.154933880062	0.491457678193	0.0	0.364996	0.491458	1.34647	0.747574
O95478	NSA2	1.53043758115	1.55822892071	1.23670000874	1.26953104729	1.54433	1.25312	0.811428	0.00540998
O95486	SEC24A	2.82264189418	1.42116345174	0.554796407228	0.943421682184	2.1219	0.749109	0.353036	0.199663
O95562	SFT2D2	1.15935264497	1.27386472608	1.30025630273	1.2913018879	1.21661	1.29578	1.06507	0.301984
O95563	MPC2	0.537900207899	1.14504130555	0.62438090137	1.37192355623	0.841471	0.998152	1.1862	0.775773
O95573	ACSL3	1.11167806345	1.07142068766	1.22872455108	1.20872016107	1.09155	1.21872	1.11651	0.0298464
O95602	POLR1A	0.856672710027	1.29855175651	1.22837900083	1.02300382472	1.07761	1.12569	1.04462	0.861799
O95622	ADCY5	0.60619868265	0.685411519933	0.755943484715	0.763931389671	0.645805	0.759937	1.17673	0.103165
O95630	STAMBP	1.0150673677	0.913055593377	0.996747389792	1.10925890693	0.964061	1.053	1.09226	0.362147
O95639	CPSF4	0.913557954512	0.896380663979	0.932813989283	0.890765137413	0.904969	0.91179	1.00754	0.792283
O95671	ASMTL	0.780807836862	0.657879155327	0.909928822408	0.778705412428	0.719343	0.844317	1.17373	0.299006
O95674	CDS2	1.14931368053	0.759403438304	1.19858361705	0.845594740744	0.954359	1.02209	1.07097	0.82083
O95685	PPP1R3D	0.414382173207	0.56504649565	0.467490269056	0.458098095224	0.489714	0.462794	0.945029	0.75546
O95714	HERC2	1.02895666643	1.02501197235	0.986020843008	0.866167673477	1.02698	0.926094	0.901761	0.234472
O95716	RAB3D	0.421317450104	0.228589917231	0.392578840595	0.246666418003	0.324954	0.319623	0.983594	0.968827
O95721	SNAP29	0.921406392414	0.877663583773	0.884639892818	0.868399309728	0.899535	0.87652	0.974414	0.427878
O95747	OXSR1	1.14839221829	1.2657120577	1.20576241756	1.1924176515	1.20705	1.19909	0.993404	0.905068
O95758	PTBP3	0.249730852754	0.549781992854	0.342104560445	1.09462746162	0.399756	0.718366	1.79701	0.51394
O95777	NAA38	0.647126817131	1.10974681409	0.580154276352	0.641485271567	0.878437	0.61082	0.695349	0.370109
O95782	AP2A1	1.13403796253	1.14028687599	1.10741763676	1.11238773135	1.13716	1.1099	0.976028	0.0207815
O95785	WIZ	1.13194529189	1.1023821378	0.990964461453	1.21606948245	1.11716	1.10352	0.987784	0.9153
O95793	STAU1	0.88991765539	0.835059880711	0.930494667133	0.921054315069	0.862489	0.925774	1.07338	0.150839
O95810	SDPR	1.92897700458	1.83632754962	2.04553152856	1.76928476175	1.88265	1.90741	1.01315	0.880701
O95816	BAG2	1.30704190222	1.39566248128	1.81300153477	1.73240814701	1.35135	1.7727	1.3118	0.0196129
O95817	BAG3	0.453494098555	0.558576354571	0.771286398054	0.618535211158	0.506035	0.694911	1.37325	0.178504
O95831	AIFM1	0.603306960909	0.563728350767	0.768829580149	0.737641876145	0.583518	0.753236	1.29085	0.0213352
O95861	BPNT1	0.988614446012	0.784474770478	0.886589022522	0.868451539095	0.886545	0.87752	0.989821	0.937848
O95865	DDAH2	0.637002331509	0.902681864737	0.752355182162	0.875452517797	0.769842	0.813904	1.05723	0.791853
O95881	TXNDC12	0.832873516583	0.775043852593	0.856509442477	0.898350257831	0.803959	0.87743	1.09139	0.175754
O95983	MBD3	1.19847298023	1.11800877736	1.00612419611	1.06787479607	1.15824	1.037	0.895323	0.139315
O96000	NDUFB10	1.0473105975	1.13723356475	0.991356141881	0.948294250608	1.09227	0.969825	0.887897	0.133378
O96005	CLPTM1	0.981879846328	1.04232419498	1.09629332435	1.15630094011	1.0121	1.1263	1.11283	0.115477
O96008	TOMM40	1.24291266069	1.25294889016	1.12360149454	1.17159863332	1.24793	1.1476	0.919602	0.0548488
O96011	PEX11B	0.563963019983	0.432635298879	0.594107456306	0.510358126985	0.498299	0.552233	1.10824	0.560209
O96013	PAK4	0.919500158323	0.526802869986	0.977050759501	0.856786740722	0.723152	0.916919	1.26795	0.44498
O96019	ACTL6A	0.834697625585	0.88926409938	0.885196139661	0.891542798897	0.861981	0.888369	1.03061	0.438063
P00156	MT-CYB	0.79737500788	1.00104760395	0.75691086148	1.00141953643	0.899211	0.879165	0.977707	0.911265
P00167	CYB5A	0.468720250141	0.417251756439	0.453558265534	0.464604076915	0.442986	0.459081	1.03633	0.60311
P00338	LDHA	0.883110410973	0.906450708632	1.00049153001	1.00432860318	0.894781	1.00241	1.12029	0.0118602
P00367	GLUD1	1.16483843867	1.13767197856	1.18062170162	1.14376557388	1.15126	1.16219	1.0095	0.679917
P00387	CYB5R3	1.19033819084	1.19595588681	1.23646052507	1.20062628017	1.19315	1.21854	1.02129	0.296389
P00390	GSR	0.797141777353	0.761308697357	0.7661251548	0.807461893654	0.779225	0.786794	1.00971	0.807991
P00403	MT-CO2	1.17873192251	1.11113136501	1.27124357294	1.229443921	1.14493	1.25034	1.09207	0.117581
P00414	MT-CO3	1.94158490762	2.11626963871	1.85562289755	1.92385684859	2.02893	1.88974	0.931399	0.275992
P00441	SOD1	0.705844501869	0.732316434099	0.872275878173	0.898664473446	0.71908	0.88547	1.23139	0.0123822
P00491	PNP	1.18229426464	0.992195764147	1.04786859804	1.03430763881	1.08725	1.04109	0.957547	0.675971
P00505	GOT2	0.959956280946	0.953482070892	0.997183878275	0.986598528978	0.956719	0.991891	1.03676	0.029734
P00533	EGFR	1.55479480709	1.65513031266	1.56246786068	1.5588199686	1.60496	1.56064	0.972386	0.470457
P00558	PGK1	0.742628020798	0.747728289987	0.822228136598	0.822721419851	0.745178	0.822475	1.10373	0.00109682
P00749	PLAU	1.43772893747	1.56985150283	1.68251139852	1.56861245158	1.50379	1.62556	1.08098	0.297454
P00846	MT-ATP6	0.923354736262	0.953866404103	0.782270167907	0.817665679371	0.938611	0.799968	0.852289	0.0272472
P00966	ASS1	0.216946694089	0.332491277523	0.235175832906	0.311831912764	0.274719	0.273504	0.995577	0.987608
P01009	SERPINA1	0.568755955717	0.893355820101	0.94205439507	1.22180080223	0.731056	1.08193	1.47995	0.243154
P01034	CST3	1.14866141995	1.16747759244	1.11621148927	1.15813204233	1.15807	1.13717	0.981955	0.459052
P01111	NRAS	0.23536693477	0.149038599387	0.520549779137	0.249710630952	0.192203	0.38513	2.00377	0.307539
P01112	HRAS	1.24554368643	1.23092778568	1.11195398729	1.16472718861	1.23824	1.13834	0.919325	0.0675952
P01892	HLA-A	1.22850208736	1.24983683548	1.44010621422	1.47837226425	1.23917	1.45924	1.17759	0.00976342
P01912	HLA-DRB1	1.37465265042	1.19541552182	1.55276979838	1.75373901042	1.28503	1.65325	1.28655	0.111738
P02462	COL4A1	0.951984455928	0.943523192691	1.0353083718	0.952120678439	0.947754	0.993715	1.04849	0.386278
P02545	LMNA	1.18115021271	1.15238755845	1.17729163549	1.14592850665	1.16677	1.16161	0.995579	0.831025
P02549	SPTA1	0.39467874785	2.0395624745	0.361118686085	1.06090091141	1.21712	0.71101	0.584174	0.628283
P02649	APOE	1.73116469064	1.75766222629	1.44896584775	1.53365142674	1.74441	1.49131	0.854905	0.0293797
P02686	MBP	1.3220032532	1.21779567598	1.50652197153	1.27773856755	1.2699	1.39213	1.09625	0.433417
P02751	FN1	0.854148705698	0.757465213371	0.668502829011	0.500541846286	0.805807	0.584522	0.725388	0.149824
P02768	ALB	0.898896060475	0.848765227702	1.06284353115	1.00896117468	0.873831	1.0359	1.18547	0.0478789
P02786	TFRC	1.37136323389	1.39324584156	1.28181707129	1.27743032194	1.3823	1.27962	0.925718	0.0116054
P02788	LTF	0.973400691911	1.04965789342	1.05895966726	1.02205244851	1.01153	1.04051	1.02865	0.564557
P02795	MT2A	1.51171223179	1.09721366107	0.903274546575	0.780909554443	1.30446	0.842092	0.645547	0.165751
P03891	MT-ND2	1.15797619869	1.08706935215	1.06265513923	0.990050761526	1.12252	1.02635	0.914327	0.198535
P03915	MT-ND5	1.03579627502	0.0	1.43789907516	1.97281930668	1.0358	1.70536	1.64642	0.178532
P03928	MT-ATP8	0.570042017002	0.846257369426	0.567941147522	0.742293802037	0.70815	0.655117	0.925112	0.776216
P04035	HMGCR	1.71165276537	1.75253878251	1.08575845009	1.33275296719	1.7321	1.20926	0.698146	0.0528209
P04040	CAT	0.795947358231	0.802475168394	0.839406228636	0.810128401075	0.799211	0.824767	1.03198	0.230509
P04062	GBA	0.817123665281	0.826007308226	0.814419748981	0.825875271194	0.821565	0.820148	0.998274	0.862973
P04066	FUCA1	0.552941685473	0.607752882083	0.414539455203	0.331244142913	0.580347	0.372892	0.642532	0.053188
P04075	ALDOA	0.589087235199	0.628549463394	0.649876017539	0.645288958418	0.608818	0.647582	1.06367	0.190269
P04080	CSTB	0.696808895734	0.685162887554	0.920727435236	0.849685469951	0.690986	0.885206	1.28108	0.0326735
P04083	ANXA1	1.07246144617	1.06537765222	1.15686647167	1.1838162267	1.06892	1.17034	1.09488	0.0183534
P04114	APOB	2.17776436855	1.7641535477	1.27758264934	1.18673744322	1.97096	1.23216	0.625158	0.0732281
P04155	TFF1	0.0700736135979	0.133356596928	0.0918136825852	0.169821919028	0.101715	0.130818	1.28612	0.620857
P04156	PRNP	1.08779782193	1.26660111176	1.27535465402	1.34719231119	1.1772	1.31127	1.11389	0.298623
P04179	SOD2	1.07154343156	1.08946780846	1.24383068747	1.21203346537	1.08051	1.22793	1.13644	0.0149817
P04181	OAT	1.06460499257	1.10472658812	1.1115331427	1.09958431052	1.08467	1.10556	1.01926	0.42336
P04350	TUBB4A	0.651494547763	0.28632488295	0.718937208115	0.816781687038	0.46891	0.767859	1.63754	0.254562
P04406	GAPDH	0.677013481837	0.620488146271	0.765903832091	0.687878633447	0.648751	0.726891	1.12045	0.246257
P04626	ERBB2	1.43210002416	0.0	0.36175737042	0.0	1.4321	0.361757	0.252606	0.543985
P04637	TP53	1.28760250292	1.26809550007	1.29344029068	1.19186325331	1.27785	1.24265	0.972456	0.566359
P04732	MT1E	1.25095328457	1.61145098316	0.951096607411	0.82907401427	1.4312	0.890085	0.621914	0.104621
P04792	HSPB1	0.31164306346	0.292962747268	0.330071441079	0.309816843264	0.302303	0.319944	1.05836	0.328806
P04843	RPN1	0.934791789615	0.950476887773	1.00262693111	0.942244141525	0.942634	0.972436	1.03161	0.440215
P04844	RPN2	0.947188050053	0.83410712677	0.867245437644	0.95477025355	0.890648	0.911008	1.02286	0.802602
P04899	GNAI2	1.36117241803	1.30070638513	1.23306483319	1.23418732148	1.33094	1.23363	0.926884	0.0844959
P04920	SLC4A2	1.31897283021	1.05926399798	0.866027400375	1.01128379561	1.18912	0.938656	0.789371	0.234333
P05023	ATP1A1	1.21095236217	1.17867876945	1.12960138421	1.12019684688	1.19482	1.1249	0.941483	0.0532209
P05026	ATP1B1	1.10884817705	1.04314870189	1.0167310212	0.975862308899	1.076	0.996297	0.925928	0.175555
P05067	APP	1.1868202962	1.12211455967	1.40050606251	1.20591774883	1.15447	1.30321	1.12884	0.283943
P05089	ARG1	0.959913806482	0.956609445696	0.978759891182	0.966864345344	0.958262	0.972812	1.01518	0.142497
P05091	ALDH2	1.2468317354	1.2845462548	1.25548650582	1.25605920474	1.26569	1.25577	0.992165	0.651515
P05109	S100A8	0.0905896730157	0.119095752099	0.135596862442	0.237355664605	0.104843	0.186476	1.77863	0.262367
P05114	HMGN1	0.550244503898	0.535125889128	0.715622187105	0.733253870825	0.542685	0.724438	1.33491	0.00405768
P05121	SERPINE1	1.52469653281	1.50833953737	1.32414898166	1.30843025958	1.51652	1.31629	0.867968	0.00319373
P05141	SLC25A5	0.630366520471	0.633204700276	0.872856775118	0.887106296739	0.631786	0.879982	1.39285	0.000855637
P05161	ISG15	1.05612124571	0.895040251098	1.15294349142	1.08006414025	0.975581	1.1165	1.14445	0.251937
P05198	EIF2S1	1.07621796348	1.02161292716	1.23122536651	1.28215866897	1.04892	1.25669	1.19809	0.0308053
P05204	HMGN2	0.800431837988	0.788754776802	0.892879896862	0.83559098592	0.794593	0.864235	1.08765	0.140103
P05362	ICAM1	1.19977995179	1.10949565525	0.770563118105	0.769251463303	1.15464	0.769907	0.666795	0.0134922
P05386	RPLP1	1.66191291538	1.10642648609	0.897384649263	1.0456205338	1.38417	0.971503	0.701867	0.287619
P05387	RPLP2	1.05452357453	1.02902309487	1.0619432833	0.996721610338	1.04177	1.02933	0.988058	0.756335
P05388	RPLP0	0.962956805371	0.978838064242	0.999412366679	1.01063820035	0.970897	1.00503	1.03515	0.0724713
P05412	JUN	1.2523803892	1.2028316951	1.0274683992	1.20869984984	1.22761	1.11808	0.910784	0.3639
P05455	SSB	0.820667865056	0.777082318562	0.795376374985	0.827874822151	0.798875	0.811626	1.01596	0.685197
P05556	ITGB1	1.54549085581	1.56309880779	1.28857765059	1.29240548453	1.55429	1.29049	0.830275	0.00116437
P05783	KRT18	0.171687460124	0.16308164074	0.186115133096	0.182873618884	0.167385	0.184494	1.10222	0.0652321
P05787	KRT8	0.161977877663	0.160805258426	0.196601276034	0.171324344131	0.161392	0.183963	1.13985	0.216357
P06280	GLA	0.462507212038	0.325189347384	0.613356508489	0.4040428712	0.393848	0.5087	1.29161	0.455705
P06396	GSN	0.564508350001	0.603725480955	0.515597624518	0.547830929937	0.584117	0.531714	0.910287	0.174994
P06493	CDK1	1.07693459882	1.38382176359	1.16199370978	1.18455374068	1.23038	1.17327	0.953588	0.746153
P06576	ATP5B	1.03201553478	1.01621891732	0.823672699497	0.794580950034	1.02412	0.809127	0.790072	0.00587513
P06702	S100A9	0.187732561932	0.249054256937	0.158093000511	0.241196456223	0.218393	0.199645	0.914152	0.751335
P06703	S100A6	1.02137364598	1.02650760498	1.2394687031	1.34370151188	1.02394	1.29159	1.26139	0.0359706
P06733	ENO1	0.879181891618	0.913045055607	1.06178120796	1.07124853225	0.896113	1.06651	1.19016	0.0104777
P06737	PYGL	1.70706237536	1.72279351652	1.40853850379	1.48225218074	1.71493	1.4454	0.842832	0.0189951
P06744	GPI	0.691761710086	0.68934028265	0.79096102177	0.789897229677	0.690551	0.790429	1.14464	0.000175255
P06748	NPM1	1.27392339714	1.22885741705	1.15060564668	1.14218145963	1.25139	1.14639	0.916096	0.0445072
P06756	ITGAV	1.26452250725	1.32019771125	0.989694516049	1.12400926264	1.29236	1.05685	0.817769	0.083523
P06899	HIST1H2BJ	1.25472621778	1.29279211516	1.27381601448	1.28650774242	1.27376	1.28016	1.00503	0.779876
P07099	EPHX1	0.792535705691	0.840698412273	0.71005996972	0.697665657433	0.816617	0.703863	0.861925	0.0453517
P07108	DBI	0.578062080743	0.518071123093	0.66404839471	0.618016709248	0.548067	0.641033	1.16963	0.133148
P07195	LDHB	1.44480482932	1.35308834154	1.77372373959	1.61899348662	1.39895	1.69636	1.2126	0.0805478
P07199	CENPB	1.05089969261	1.00407155077	1.00037693609	0.951215385716	1.02749	0.975796	0.949693	0.267289
P07203	GPX1	0.819129532133	1.00489088611	0.734134091525	0.536062246766	0.91201	0.635098	0.696372	0.178234
P07237	P4HB	0.850273309975	0.844640522171	0.831082747055	0.830550420032	0.847457	0.830817	0.980364	0.0277062
P07305	H1F0	0.930987547223	0.919362715588	0.969394344806	0.895347052559	0.925175	0.932371	1.00778	0.86547
P07339	CTSD	0.608652489937	0.61964817721	0.568785005838	0.526715981419	0.61415	0.54775	0.891883	0.0925641
P07355	ANXA2	1.28866345019	1.34016913633	1.1991285293	1.16338728485	1.31442	1.18126	0.898694	0.0511965
P07384	CAPN1	0.546603077337	0.407052320309	0.708506071157	0.726345545424	0.476828	0.717426	1.50458	0.075878
P07437	TUBB	1.14092522312	1.11227704644	1.13070565028	1.09122531305	1.1266	1.11097	0.986121	0.587129
P07686	HEXB	0.804586298593	0.794080571882	0.875895508681	0.835490694296	0.799333	0.855693	1.07051	0.11416
P07711	CTSL	0.98393045328	1.15438056211	0.991330865031	0.928811964232	1.06916	0.960071	0.897972	0.35248
P07737	PFN1	0.949275706426	0.98602461816	1.19061059516	1.11850746511	0.96765	1.15456	1.19316	0.0438111
P07741	APRT	0.510492029197	0.652512866189	0.627593852848	0.766799223545	0.581502	0.697197	1.19896	0.364655
P07814	EPRS	0.955221813495	0.914461008994	0.893205561207	0.936250407206	0.934841	0.914728	0.978485	0.567398
P07858	CTSB	0.795600246493	0.868089553798	0.875716042569	0.950401125192	0.831845	0.913059	1.09763	0.258992
P07900	HSP90AA1	0.826725513896	0.788936004637	1.00794165504	0.987183136608	0.807831	0.997562	1.23487	0.0126654
P07919	UQCRH	0.86106606258	0.788801879818	0.902667868494	0.878034097885	0.824934	0.890351	1.0793	0.228724
P07954	FH	1.14915494114	1.16125414634	1.12349329126	1.16107664857	1.1552	1.14228	0.988816	0.580029
P07996	THBS1	0.910998881736	0.843579836615	0.950732148205	0.959774788968	0.877289	0.955253	1.08887	0.148934
P08047	SP1	0.736369843847	1.08135507466	1.03790075709	0.862434697963	0.908862	0.950168	1.04545	0.850765
P08107	HSPA1A	0.587694682641	0.506269527682	0.593602907061	0.636615247929	0.546982	0.615109	1.12455	0.277097
P08236	GUSB	1.13627625169	1.03260172445	1.0525739367	1.06787333813	1.08444	1.06022	0.97767	0.689384
P08238	HSP90AB1	0.937351175794	0.939940447371	0.98358414438	1.0320078826	0.938646	1.0078	1.07367	0.104098
P08240	SRPR	0.960831093187	0.980387075994	1.08679851196	1.08835558832	0.970609	1.08758	1.12051	0.00695918
P08243	ASNS	0.681667741099	0.648790123622	0.925092385998	0.944428856572	0.665229	0.934761	1.40517	0.00496922
P08397	HMBS	1.56806404892	0.897377938072	1.3291896026	1.01741798843	1.23272	1.1733	0.9518	0.887114
P08559	PDHA1	1.29252177713	1.29194772378	1.01244975792	1.00949172983	1.29223	1.01097	0.782343	2.86915e-05
P08571	CD14	0.950458329122	0.878990796516	0.214446232675	0.810261825723	0.914725	0.512354	0.560118	0.311915
P08574	CYC1	1.01019877469	0.884393895425	0.940883795951	0.956288026964	0.947296	0.948586	1.00136	0.985612
P08579	SNRPB2	0.994646622787	0.911090803932	0.996762501628	0.952304290076	0.952869	0.974533	1.02274	0.692022
P08581	MET	2.04097527816	0.687672221914	1.27166145676	0.719612456754	1.36432	0.995637	0.729766	0.663999
P08582	MFI2	1.23838749198	1.28648081485	1.29859730128	1.30715934271	1.26243	1.30288	1.03204	0.239587
P08590	MYL3	0.840411156779	1.09680670948	0.867946505181	1.18946386026	0.968609	1.02871	1.06204	0.797608
P08621	SNRNP70	1.2132174087	1.19756003001	1.07966390988	1.13105434113	1.20539	1.10536	0.917015	0.0651434
P08648	ITGA5	1.43399363505	1.34969371164	1.10996387078	1.20065407947	1.39184	1.15531	0.830057	0.062184
P08670	VIM	1.42476899523	1.42292102622	1.42065381086	1.44088515894	1.42385	1.43077	1.00486	0.565784
P08708	RPS17	1.05093449113	1.1132935266	1.01144356351	1.10425470068	1.08211	1.05785	0.977576	0.706608
P08727	KRT19	0.279993203674	0.255083336594	0.323675246544	0.301649701067	0.267538	0.312662	1.16866	0.0131647
P08729	KRT7	0.903929531516	0.906421398761	1.0087995779	1.01627038421	0.905175	1.01253	1.11861	0.00134255
P08754	GNAI3	1.31684955299	1.29602752319	1.30415125746	1.32199179163	1.30644	1.31307	1.00508	0.676312
P08758	ANXA5	0.924627859395	0.947620817848	0.837797398382	0.816719543042	0.936124	0.827258	0.883706	0.0199124
P08865	RPSA	1.06720366518	1.11377589241	1.06521544608	1.03146989138	1.09049	1.04834	0.96135	0.280377
P09012	SNRPA	1.00238400308	1.05887637611	1.04915674191	1.06099508636	1.03063	1.05508	1.02372	0.486162
P09104	ENO2	1.34222544187	0.996962545881	0.820865016341	1.15462138552	1.16959	0.987743	0.844518	0.527891
P09110	ACAA1	0.767313237143	0.67433969829	0.787777004618	0.882809554379	0.720826	0.835293	1.1588	0.227215
P09132	SRP19	1.17994694582	1.04816604731	1.260691946	1.22199417215	1.11406	1.24134	1.11426	0.204983
P09211	GSTP1	1.41108193029	1.4227797869	1.39228069578	1.34031332542	1.41693	1.3663	0.964265	0.197653
P09234	SNRPC	1.05698474353	1.11216175432	0.986102876663	1.00098998904	1.08457	0.993546	0.916071	0.0860202
P09382	LGALS1	1.65525114843	1.55445078182	1.46853012219	1.40540389883	1.60485	1.43697	0.89539	0.10591
P09429	HMGB1	0.94324831013	1.01302235509	1.18484206694	1.03317557301	0.978135	1.10901	1.1338	0.257448
P09467	FBP1	0.0658424247125	0.193650803094	0.0723135281489	0.264621047528	0.129747	0.168467	1.29843	0.769249
P09471	GNAO1	1.15974506079	1.28612653255	1.18700964779	1.22935636292	1.22294	1.20818	0.987937	0.845352
P09486	SPARC	0.950620588008	0.434083449852	0.904624230237	0.485627738651	0.692352	0.695126	1.00401	0.994102
P09496	CLTA	0.981869764862	1.02308945695	1.05479051752	1.04653591625	1.00248	1.05066	1.04806	0.148925
P09497	CLTB	1.17200111374	1.18529126898	1.23948053683	1.24324381821	1.17865	1.24136	1.05321	0.0119104
P09543	CNP	1.34104153517	1.3447885539	1.25699190149	1.22710310374	1.34292	1.24205	0.924889	0.021577
P09622	DLD	1.05350273974	1.13973958853	1.11179314659	1.13249500595	1.09662	1.12214	1.02327	0.623033
P09651	HNRNPA1	1.28296631415	1.21032183629	1.08346013932	1.07298145807	1.24664	1.07822	0.864899	0.0443431
P09661	SNRPA1	0.932115510682	0.975501297309	0.937073871583	0.997083368923	0.953808	0.967079	1.01391	0.754332
P09669	COX6C	0.981826405048	1.07522024802	1.01748343447	1.12455214383	1.02852	1.07102	1.04132	0.610435
P09758	TACSTD2	1.02837535253	0.863454249526	0.88029805614	1.06721570278	0.945915	0.973757	1.02943	0.843977
P09848	LCT	1.08885000556	0.789243427662	0.758987231218	1.00293728248	0.939047	0.880962	0.938145	0.79204
P09874	PARP1	1.12144066902	1.14378500913	1.17717672829	1.17165975866	1.13261	1.17442	1.03691	0.0681208
P09960	LTA4H	0.908582303363	0.783521423389	1.09935344507	0.843732392545	0.846052	0.971543	1.14833	0.470832
P09972	ALDOC	0.544645936794	0.948428016477	0.592522091466	0.913680765461	0.746537	0.753101	1.00879	0.982009
P0C0S5	H2AFZ	1.14666484155	0.998158430664	0.929925934525	0.954598669488	1.07241	0.942262	0.878639	0.225936
P0C0S8	HIST1H2AG	0.874805374901	0.903873976296	0.921814266256	0.869916623706	0.88934	0.895865	1.00734	0.846686
P0C7P0	CISD3	1.45892344729	1.51637343364	1.3484454096	1.27688375068	1.48765	1.31266	0.882376	0.062394
P0DJI8	SAA1	1.15890771299	1.29526053119	1.33968133715	1.35472244943	1.22708	1.3472	1.09789	0.222004
P10109	FDX1	1.24368705389	0.868755292773	1.20511286264	0.837044668624	1.05622	1.02108	0.966728	0.905828
P10155	TROVE2	0.77458792942	0.76544680841	0.796450272558	0.825627964175	0.770017	0.811039	1.05327	0.11535
P10253	GAA	0.630976023287	0.550173020209	0.461519839811	0.44988358733	0.590575	0.455702	0.771624	0.0806654
P10301	RRAS	1.38378561622	1.40493989962	1.11757124245	1.18988941367	1.39436	1.15373	0.827425	0.0236463
P10412	HIST1H1E	1.3222189874	1.31767860869	1.39235864551	1.41370602915	1.31995	1.40303	1.06294	0.0168171
P10515	DLAT	1.36838424429	1.42917862303	1.22848138477	1.21371914577	1.39878	1.2211	0.872974	0.0296228
P10586	PTPRF	0.599420190099	0.876664850536	0.679053786179	0.916774929382	0.738043	0.797914	1.08112	0.774145
P10599	TXN	0.886038425514	0.769793360606	0.974117568798	0.921188629471	0.827916	0.947653	1.14462	0.201649
P10606	COX5B	1.16489314686	1.24917451899	1.28438515647	1.2050159545	1.20703	1.2447	1.03121	0.582002
P10619	CTSA	0.734879503537	0.692306867011	0.858249863355	0.850451979128	0.713593	0.854351	1.19725	0.0228304
P10620	MGST1	0.536687695823	0.476885849061	0.58468389474	0.483819844667	0.506787	0.534252	1.05419	0.685558
P10644	PRKAR1A	1.0104686882	0.99669146603	0.952545896908	0.956130557273	1.00358	0.954338	0.950934	0.0202621
P10768	ESD	0.595139179285	0.335857088851	0.746704743047	0.569471817929	0.465498	0.658088	1.41373	0.344834
P10809	HSPD1	1.06022567859	1.06823759781	1.05694621785	1.02587368091	1.06423	1.04141	0.978556	0.290854
P10909	CLU	1.11507400019	1.0545626454	0.932906313309	0.904525211268	1.08482	0.918716	0.846884	0.0381747
P11021	HSPA5	1.0176031196	0.99962392711	0.935315586106	0.94703703078	1.00861	0.941176	0.933139	0.0243995
P11047	LAMC1	1.22575647053	1.28828988788	1.21650479033	1.17111404175	1.25702	1.19381	0.949712	0.243443
P11117	ACP2	1.04418017606	1.00127173165	1.14453035553	1.20744245976	1.02273	1.17599	1.14985	0.056538
P11142	HSPA8	0.995058013737	0.999910948991	1.0363723101	1.04948376459	0.997484	1.04293	1.04556	0.0228542
P11166	SLC2A1	1.31337192733	1.19443031193	1.12263843608	1.04343845555	1.2539	1.08304	0.863735	0.139249
P11172	UMPS	0.986080401751	0.670990231036	1.15305233034	1.42711258213	0.828535	1.29008	1.55706	0.157645
P11177	PDHB	1.34442887783	1.31932712847	1.0051475478	1.03355257875	1.33188	1.01935	0.765348	0.00365775
P11182	DBT	0.906698724642	1.00248553304	1.09010102444	1.00678385822	0.954592	1.04844	1.09831	0.277354
P11216	PYGB	1.0364307256	1.06893642525	1.18962126536	1.1801057371	1.05268	1.18486	1.12556	0.0160214
P11233	RALA	1.16343034454	1.40059015499	0.997499604927	1.16595449334	1.28201	1.08173	0.843774	0.302383
P11279	LAMP1	0.761329024333	0.932119439003	0.891534002838	0.746621272972	0.846724	0.819078	0.967349	0.828043
P11387	TOP1	1.12728620713	1.1794969608	1.04477459425	1.04107170706	1.15339	1.04292	0.904223	0.0518032
P11388	TOP2A	1.81318047773	1.76004089901	1.36528181473	1.37476851884	1.78661	1.37003	0.766829	0.00417128
P11413	G6PD	0.269565245952	0.219451652716	0.396851257626	0.31417124418	0.244508	0.355511	1.45398	0.14853
P11498	PC	0.937800545728	0.91671306568	1.00098355918	1.0025481859	0.927257	1.00177	1.08035	0.0195468
P11717	IGF2R	1.08009001397	1.06768037545	1.37837355917	1.40986600735	1.07389	1.39412	1.2982	0.00278155
P11766	ADH5	0.935271410549	0.75261070229	0.891176163743	0.828301629763	0.843941	0.859739	1.01872	0.885114
P11940	PABPC1	0.960785968324	0.958558508163	1.02249655153	0.972631866107	0.959672	0.997564	1.03948	0.268261
P12004	PCNA	0.851949906585	0.833971620549	0.948245916187	0.962508142939	0.842961	0.955377	1.13336	0.010258
P12074	COX6A1	0.0	0.9598141589	6.0	1.22850283767	0.959814	3.61425	3.76557	0.326661
P12081	HARS	1.19597902336	1.21117574622	1.26808804254	1.31385600499	1.20358	1.29097	1.07261	0.0684042
P12235	SLC25A4	1.03483039173	0.991421777657	0.849551159222	0.798120804729	1.01313	0.823836	0.813162	0.0301794
P12236	SLC25A6	0.868375497812	0.996662420192	0.941421015501	0.906526104123	0.932519	0.923974	0.990836	0.909473
P12268	IMPDH2	0.872882266275	0.839876510068	0.884033389485	0.842386289374	0.856379	0.86321	1.00798	0.821152
P12270	TPR	1.11685496931	1.09765188902	1.07363074082	1.05977674983	1.10725	1.0667	0.963378	0.0756963
P12429	ANXA3	1.15517827642	1.18993346349	1.25238549869	1.34579322227	1.17256	1.29909	1.10791	0.126361
P12532	CKMT1A	0.165910232906	0.15746482245	0.160154621826	0.161385919942	0.161688	0.16077	0.994327	0.849735
P12814	ACTN1	1.31155341217	1.3197172398	1.31435111499	1.31413029566	1.31564	1.31424	0.99894	0.765248
P12830	CDH1	0.361132828946	0.344466726888	0.370419266327	0.254101901806	0.3528	0.312261	0.885093	0.561506
P12931	SRC	1.1177358492	1.09970043431	1.152631189	1.00991930842	1.10872	1.08128	0.975248	0.739513
P12955	PEPD	3.05170355121	1.23339334562	1.41404570502	1.46452966399	2.14255	1.43929	0.671764	0.520266
P12956	XRCC6	0.890481213042	0.864382573445	0.917034775023	0.894793739723	0.877432	0.905914	1.03246	0.238545
P13010	XRCC5	0.827472746091	0.861756297716	0.9401002033	0.915281477831	0.844615	0.927691	1.09836	0.0591855
P13051	UNG	0.599175156629	0.65746979107	0.750428999819	0.739898417522	0.628322	0.745164	1.18596	0.0586637
P13073	COX4I1	1.01769946082	1.08422852267	1.08450136315	1.02889317609	1.05096	1.0567	1.00546	0.906897
P13473	LAMP2	0.521315447316	0.608248363344	0.794662075128	0.64445857065	0.564782	0.71956	1.27405	0.216405
P13489	RNH1	0.931854307669	0.880531575953	1.06268655899	1.13137899473	0.906193	1.09703	1.2106	0.0469459
P13498	CYBA	1.41599456828	1.23195517605	1.58498401825	1.37286506002	1.32397	1.47892	1.11703	0.384819
P13639	EEF2	0.851906886796	0.859754891238	0.957951379133	0.960970815525	0.855831	0.959461	1.12109	0.00164197
P13667	PDIA4	0.78966588946	0.794482744071	0.796508836531	0.803745536629	0.792074	0.800127	1.01017	0.205116
P13674	P4HA1	0.884245036183	0.837136010656	0.813451286636	0.797215576559	0.860691	0.805333	0.935683	0.156385
P13797	PLS3	0.827066803991	0.856051168536	1.18980713596	1.2973199197	0.841559	1.24356	1.47769	0.0186461
P13804	ETFA	0.900958036637	0.909006705251	0.87644373443	0.879802452424	0.904982	0.878123	0.970321	0.02536
P13807	GYS1	0.926112206325	0.756414413396	0.719538308256	0.693088740518	0.841263	0.706314	0.839587	0.256674
P13861	PRKAR2A	1.39122655054	1.2839066156	1.30794072522	1.26368911676	1.33757	1.28581	0.961309	0.466679
P13995	MTHFD2	0.549202112434	0.743470226815	0.827789684875	0.778698652818	0.646336	0.803244	1.24277	0.25781
P14174	MIF	0.685086190089	0.538075468809	0.700654843123	0.8060114367	0.611581	0.753333	1.23178	0.257524
P14209	CD99	0.730559689394	0.636045062171	0.558118823558	0.89356355355	0.683302	0.725841	1.06225	0.829896
P14324	FDPS	0.943885773357	1.48071570324	1.33788566478	1.22924895747	1.2123	1.28357	1.05879	0.819025
P14550	AKR1A1	1.04909846064	0.778536599668	0.536626723527	0.702917811879	0.913818	0.619772	0.678223	0.205256
P14618	PKM	0.733320649838	0.766245635039	0.8945242788	0.927503400314	0.749783	0.911014	1.21504	0.0202529
P14625	HSP90B1	0.914522603142	0.896011237518	0.938517273046	0.929844608301	0.905267	0.934181	1.03194	0.105546
P14635	CCNB1	1.32912207553	1.2837451005	1.07835205469	1.17306481158	1.30643	1.12571	0.861665	0.0750435
P14735	IDE	0.884453212335	0.753055637848	1.07919166814	1.17767614957	0.818754	1.12843	1.37823	0.0636542
P14854	COX6B1	0.981861344263	1.00482082893	1.05277863821	0.921474274421	0.993341	0.987126	0.993744	0.934209
P14866	HNRNPL	1.0389300763	1.06569322735	0.97711213368	1.04013328802	1.05231	1.00862	0.958483	0.330054
P14868	DARS	1.00474906754	0.995667424489	1.02746493021	1.00564446449	1.00021	1.01655	1.01634	0.300764
P14923	JUP	0.611816440393	0.663631642181	0.747410912676	0.606913382862	0.637724	0.677162	1.06184	0.65097
P14927	UQCRB	0.877820164042	0.850238701728	0.977755920969	0.982922794323	0.864029	0.980339	1.13461	0.0142418
P15104	GLUL	0.820582512496	0.544529842659	0.945599538589	0.704680509442	0.682556	0.82514	1.2089	0.517851
P15121	AKR1B1	0.702400133145	0.738489260608	0.697783119418	0.764672027358	0.720445	0.731228	1.01497	0.803281
P15151	PVR	1.2502005371	1.32540020171	1.56257530423	1.46760586919	1.2878	1.51509	1.17649	0.0642446
P15153	RAC2	1.68100596176	1.73488540454	1.38791439157	1.43363279762	1.70795	1.41077	0.826006	0.0138423
P15170	GSPT1	0.896714447278	0.652215665417	0.8831273431	0.639644193049	0.774465	0.761386	0.983112	0.946471
P15291	B4GALT1	1.16068033783	1.36188764509	1.32182997863	1.16723924258	1.26128	1.24453	0.98672	0.907051
P15311	EZR	0.869093419316	0.935988372373	1.31548551559	1.28026613726	0.902541	1.29788	1.43802	0.00901873
P15374	UCHL3	1.31646270181	1.15402154342	1.82392071492	1.61835423683	1.23524	1.72114	1.39336	0.0656146
P15407	FOSL1	1.90340190322	1.81734203679	1.41698035523	1.40013618515	1.86037	1.40856	0.757138	0.0092868
P15408	FOSL2	3.00612258364	1.52653349014	1.67718611403	1.2789346177	2.26633	1.47806	0.652183	0.411685
P15509	CSF2RA	2.97734968823	1.59009897759	1.34655138005	1.46257561259	2.28372	1.40456	0.615032	0.333871
P15529	CD46	1.19514213791	1.15494240248	1.13741804738	1.10513542831	1.17504	1.12128	0.954244	0.172331
P15531	NME1	0.908354579247	0.883477509904	0.851066618721	0.797398748995	0.895916	0.824233	0.919989	0.136286
P15848	ARSB	1.19668680553	1.17839968508	1.02728529594	1.00687409271	1.18754	1.01708	0.856457	0.0063996
P15880	RPS2	1.00740645286	1.01838603556	1.02084154167	1.00315461117	1.0129	1.012	0.999113	0.939098
P15924	DSP	0.388411262834	0.322792487837	0.448521320652	0.402402666297	0.355602	0.425462	1.19646	0.223624
P15927	RPA2	0.855186276342	0.969287640811	1.0234537112	0.854565656669	0.912237	0.93901	1.02935	0.81736
P15954	COX7C	0.865238332828	0.871766034363	1.08291008569	1.0417519251	0.868502	1.06233	1.22318	0.0113594
P16070	CD44	1.33201695037	1.32581468437	1.3026009672	1.26747477905	1.32892	1.28504	0.966982	0.133029
P16104	H2AFX	0.767845896681	0.786108282651	0.860990548692	0.834206917812	0.776977	0.847599	1.09089	0.0488489
P16144	ITGB4	0.72904721788	0.752321164618	0.748476502386	0.821074099766	0.740684	0.784775	1.05953	0.366893
P16152	CBR1	0.86922857763	0.810976259216	1.05042014611	1.00412385372	0.840102	1.02727	1.22279	0.0373136
P16219	ACADS	0.627530962765	1.01273113535	0.412227719104	0.330015349028	0.820131	0.371122	0.452515	0.150204
P16220	CREB1	1.03948426555	1.02532277614	0.992339370272	0.976117850683	1.0324	0.984229	0.953337	0.0464927
P16278	GLB1	0.728591997887	0.749225661665	0.689722148434	0.70559112588	0.738909	0.697657	0.944171	0.0867796
P16401	HIST1H1B	0.183927581105	0.430782788735	0.220154441126	0.395948004229	0.307355	0.308051	1.00226	0.996752
P16402	HIST1H1D	0.193170913077	0.0594948074712	0.153462489823	0.147844354358	0.126333	0.150653	1.19251	0.751025
P16403	HIST1H1C	1.40207722287	1.38502507527	1.49920187673	1.39945464435	1.39355	1.44933	1.04003	0.385214
P16435	POR	0.669354333824	0.57346557822	0.620608210603	0.537796999106	0.62141	0.579203	0.932078	0.573807
P16455	MGMT	0.798187186734	0.210290483745	0.532200177551	0.218995142555	0.504239	0.375598	0.74488	0.736537
P16615	ATP2A2	1.18757003957	1.13911172991	1.18366478687	1.15400136993	1.16334	1.16883	1.00472	0.864554
P16930	FAH	0.905910251966	1.08394135138	1.32074887807	0.652403326493	0.994926	0.986576	0.991608	0.98293
P16949	STMN1	0.855302974579	0.900971957661	0.934896476364	0.962849634468	0.878137	0.948873	1.08055	0.118353
P16989	YBX3	1.00944424477	1.01578902229	1.20563948064	1.12777166151	1.01262	1.16671	1.15217	0.0586682
P17066	HSPA6	0.863234672306	1.07288720615	1.10559089766	1.15045535227	0.968061	1.12802	1.16524	0.274183
P17096	HMGA1	1.63591506712	1.72606443897	1.77404765461	1.65469260109	1.68099	1.71437	1.01986	0.699026
P17152	TMEM11	1.21753389988	1.28538430026	1.15492424208	1.20943291489	1.25146	1.18218	0.94464	0.252373
P17174	GOT1	0.944322065832	0.78188360262	1.11225149689	1.19721509596	0.863103	1.15473	1.33789	0.0862013
P17252	PRKCA	1.49068016498	1.47555443436	1.13756569885	1.18542741367	1.48312	1.1615	0.783145	0.0060343
P17275	JUNB	1.005473579	1.11592129752	0.968834798076	1.07765851094	1.0607	1.02325	0.964692	0.676754
P17301	ITGA2	1.28813668362	1.33435832375	1.08791307769	1.14598324098	1.31125	1.11695	0.851821	0.0345966
P17405	SMPD1	1.11017519964	1.14626063145	1.1610301525	1.08940242508	1.12822	1.12522	0.997339	0.947147
P17480	UBTF	1.05140248328	0.912737061667	0.964837531371	0.955414726255	0.98207	0.960126	0.977656	0.782083
P17568	NDUFB7	0.972043867423	1.08707332569	1.03024084582	1.04399453525	1.02956	1.03712	1.00734	0.908113
P17612	PRKACA	0.725554624217	0.693324447784	0.827509796898	0.89725519393	0.70944	0.862382	1.21558	0.057686
P17655	CAPN2	1.13784136451	0.820851335468	1.38077293283	1.02747534689	0.979346	1.20412	1.22952	0.443551
P17661	DES	1.13679647651	1.00444259636	1.23864627299	1.01766799555	1.07062	1.12816	1.05374	0.698773
P17676	CEBPB	1.2501447983	0.80106467549	1.16866323387	0.895396034815	1.0256	1.03203	1.00626	0.982718
P17706	PTPN2	1.20205811369	1.03104661264	1.26794917784	0.883904879743	1.11655	1.07593	0.963615	0.864596
P17812	CTPS1	0.963024989301	1.03271470361	0.929158143915	0.951793163568	0.99787	0.940476	0.942483	0.257719
P17858	PFKL	0.720726172622	0.609653932975	0.817982735675	0.690415935001	0.66519	0.754199	1.13381	0.402983
P17900	GM2A	0.681319531151	0.785002438238	0.606043044315	0.782854085674	0.733161	0.694449	0.947198	0.741945
P17931	LGALS3	0.867939103992	0.790128965603	0.77897510776	0.783541508101	0.829034	0.781258	0.942372	0.344994
P17980	PSMC3	0.909066959102	0.863544865013	0.9528434048	0.957148503215	0.886306	0.954996	1.0775	0.0952213
P17987	TCP1	1.01959655847	0.988996596704	1.15315689015	1.13495142667	1.0043	1.14405	1.13916	0.0158424
P18031	PTPN1	1.00118105823	1.01503590038	1.05267047839	1.05576827446	1.00811	1.05422	1.04574	0.0228881
P18074	ERCC2	1.11178475825	0.975877765791	1.05947076546	0.808495553168	1.04383	0.933983	0.894765	0.52193
P18077	RPL35A	1.04805731058	0.995301515053	1.06147463279	1.05032268833	1.02168	1.0559	1.03349	0.332074
P18084	ITGB5	1.33957232778	1.36517362894	1.17882368527	1.14250123295	1.35237	1.16066	0.858241	0.0131679
P18085	ARF4	1.14837267312	1.12758922038	0.95264301413	0.989706622807	1.13798	0.971175	0.853419	0.0158394
P18124	RPL7	1.06469680874	1.03836687573	1.08012522844	1.09428300926	1.05153	1.0872	1.03392	0.139706
P18206	VCL	0.961611692966	0.946991504797	1.29392125959	1.30018710633	0.954302	1.29705	1.35917	0.000537981
P18564	ITGB6	1.59683535687	1.72353587021	1.39519372326	1.31669301692	1.66019	1.35594	0.816742	0.0550892
P18583	SON	1.23443563172	1.15983502742	1.07178551802	1.06113836829	1.19714	1.06646	0.890845	0.0740261
P18621	RPL17	1.08779474773	1.11220712677	1.07264980838	1.0671805795	1.1	1.06992	0.972649	0.137973
P18669	PGAM1	0.975863985248	1.05134233941	1.12584345075	1.17136803603	1.0136	1.14861	1.13319	0.0920886
P18754	RCC1	0.912081965871	0.910449835416	0.99650490979	0.820883201335	0.911266	0.908694	0.997178	0.979295
P18859	ATP5J	0.97269477233	1.07125325875	0.886419758874	0.913749966526	1.02197	0.900085	0.880732	0.139989
P19256	CD58	1.25499096356	1.10432892938	1.47315278095	1.46364296177	1.17966	1.4684	1.24476	0.0620463
P19338	NCL	1.02749074177	1.0663127599	0.929236974418	0.930271591457	1.0469	0.929754	0.888101	0.0263922
P19387	POLR2C	0.957292921341	0.741232256328	0.974647345314	1.11939362667	0.849263	1.04702	1.23286	0.267689
P19388	POLR2E	1.15736634397	1.07423819385	1.05578877639	1.09232303626	1.1158	1.07406	0.962586	0.454902
P19447	ERCC3	1.52482911166	1.03285149935	1.04560284665	1.08121210649	1.27884	1.06341	0.83154	0.474501
P19525	EIF2AK2	1.10904832512	1.01699744068	1.22090821665	1.20337385383	1.06302	1.21214	1.14028	0.0861553
P19623	SRM	1.0338461721	0.931369356998	1.11710175538	1.03500700297	0.982608	1.07605	1.0951	0.29062
P19784	CSNK2A2	0.887475149706	0.875910494948	0.885392592891	0.998213663738	0.881693	0.941803	1.06818	0.400227
P20020	ATP2B1	1.18321002649	1.14621644851	1.00669162202	0.993946023077	1.16471	1.00032	0.858854	0.0138684
P20036	HLA-DPA1	1.03048319753	0.641550099754	1.25599763599	1.50566557978	0.836017	1.38083	1.65168	0.142449
P20042	EIF2S2	1.01217321448	1.02456428315	1.21130141519	1.28776718458	1.01837	1.24953	1.227	0.0269434
P20073	ANXA7	0.80464344151	0.863628355738	0.975126988459	0.989891566665	0.834136	0.982509	1.17788	0.039514
P20290	BTF3	1.22345348144	1.01084192061	1.18846276951	1.05316540131	1.11715	1.12081	1.00328	0.97943
P20339	RAB5A	0.992073399859	0.774979157234	0.938640993859	1.06610001034	0.883526	1.00237	1.13451	0.444749
P20340	RAB6A	0.725565673309	0.953349696687	0.613900162954	1.05013317536	0.839458	0.832017	0.991136	0.978622
P20618	PSMB1	0.949646696378	0.952730173485	0.996615211432	0.995440716781	0.951188	0.996028	1.04714	0.001351
P20645	M6PR	1.09043248826	1.08580859264	1.14946980173	1.23163821814	1.08812	1.19055	1.09414	0.130518
P20674	COX5A	1.03270285438	1.01282250112	1.01204733683	1.0250619634	1.02276	1.01855	0.995886	0.757054
P20700	LMNB1	0.960035819527	0.938398039817	0.916922056479	0.903766048159	0.949217	0.910344	0.959047	0.0917298
P20908	COL5A1	0.696874103109	0.619770315257	0.871581629554	0.669621729026	0.658322	0.770602	1.17055	0.408014
P20933	AGA	0.609034013745	0.861787344524	0.565418776916	0.79839134377	0.735411	0.681905	0.927244	0.785018
P20936	RASA1	0.794923779658	1.01963073266	1.32499150898	1.05058169793	0.907277	1.18779	1.30918	0.254509
P20962	PTMS	0.704872715357	0.636588289611	0.702365399614	0.741073431137	0.670731	0.721719	1.07602	0.323472
P21266	GSTM3	1.34490038237	1.15139507535	1.35978614141	1.36903664596	1.24815	1.36441	1.09315	0.352913
P21281	ATP6V1B2	0.928062582517	0.856968403339	0.944443457442	0.921221838171	0.892515	0.932833	1.04517	0.393729
P21283	ATP6V1C1	0.719150672875	0.907132866552	0.857932431042	0.937553361693	0.813142	0.897743	1.10404	0.494373
P21291	CSRP1	1.02679669463	1.07247924165	1.37435864521	1.07208122662	1.04964	1.22322	1.16537	0.373884
P21333	FLNA	0.859614283647	0.811076711207	0.89562292534	0.870097526132	0.835345	0.88286	1.05688	0.225261
P21399	ACO1	1.11627760092	0.851527616788	1.24199447366	1.4762667974	0.983903	1.35913	1.38137	0.16777
P21589	NT5E	1.44512542815	1.43224787448	1.89233143751	1.946042771	1.43869	1.91919	1.33399	0.00328709
P21796	VDAC1	1.06342943106	1.04536336829	1.05343355231	1.09028443587	1.0544	1.07186	1.01656	0.484412
P21912	SDHB	1.19677748976	1.13070126192	1.06612639735	1.03452617365	1.16374	1.05033	0.902544	0.0903592
P21953	BCKDHB	0.753543191159	0.675423471517	0.804994715941	0.785499800577	0.714483	0.795247	1.11304	0.182666
P21964	COMT	0.983330421904	0.987694525783	1.09822057623	1.02480734059	0.985512	1.06151	1.07712	0.174701
P21980	TGM2	1.02915125925	1.03393970194	1.38165059975	1.42257594045	1.03155	1.40211	1.35924	0.00307671
P22033	MUT	1.06217302392	1.0933989113	1.09729809077	1.04138617701	1.07779	1.06934	0.992166	0.816694
P22059	OSBP	0.792779564243	0.664703685699	0.941267935213	1.30897917127	0.728742	1.12512	1.54393	0.178694
P22087	FBL	1.22472051245	1.18885978204	1.19651816241	1.13642639292	1.20679	1.16647	0.966591	0.368338
P22102	GART	0.974846327516	0.961131825462	1.10505388016	1.05934768704	0.967989	1.0822	1.11799	0.0409786
P22234	PAICS	1.0008961563	1.01527851886	0.975348323945	0.851883583175	1.00809	0.913616	0.906287	0.267862
P22307	SCP2	0.837673741333	0.698770485687	0.887325878673	0.859837066985	0.768222	0.873581	1.13715	0.275113
P22314	UBA1	0.654561347593	0.677337020134	0.817775320811	0.789462279462	0.665949	0.803619	1.20673	0.0169741
P22413	ENPP1	2.01418113962	1.96124238001	1.30029723464	1.42660697704	1.98771	1.36345	0.685941	0.0118198
P22415	USF1	1.03276972387	0.877298009231	0.877492502595	0.753525989945	0.955034	0.815509	0.853906	0.295624
P22570	FDXR	0.928874091649	0.844428917425	0.92887824893	0.989304107793	0.886652	0.959091	1.0817	0.297683
P22626	HNRNPA2B1	1.01733515986	1.03517231208	0.965440067512	0.99848382473	1.02625	0.981962	0.956841	0.142313
P22670	RFX1	1.23383331502	0.911400508492	0.959824686757	0.886339865957	1.07262	0.923082	0.860589	0.461262
P22676	CALB2	0.888279603351	0.93261256999	1.92279437736	1.48990490929	0.910446	1.70635	1.87419	0.0672775
P22692	IGFBP4	1.03095254371	1.20111526884	1.32410762598	1.400065495	1.11603	1.36209	1.22047	0.11845
P22695	UQCRC2	0.993061423125	0.949484480581	1.00283935637	1.01504254243	0.971273	1.00894	1.03878	0.237873
P22830	FECH	1.00267952443	1.0235637102	0.85939088181	0.868228776583	1.01312	0.86381	0.852622	0.00571736
P23193	TCEA1	0.803688842822	0.842090592604	0.774617574144	1.02457696421	0.82289	0.899597	1.09322	0.605778
P23229	ITGA6	1.47095195777	1.52683104186	1.42171284927	1.42780905912	1.49889	1.42476	0.950543	0.118689
P23246	SFPQ	1.0547216841	1.05379289815	0.98910524922	1.00531048938	1.05426	0.997208	0.945887	0.0196439
P23258	TUBG1	1.0846925619	1.22745093371	1.20354300385	1.13166225563	1.15607	1.1676	1.00997	0.898501
P23284	PPIB	0.810298173418	0.8215430178	0.897277127315	0.898627306159	0.815921	0.897952	1.10054	0.00473162
P23368	ME2	1.08738746972	1.22881474279	1.3311894517	1.26556683487	1.1581	1.29838	1.12113	0.213757
P23381	WARS	0.939284895589	0.8195760405	1.02673850484	0.923046221548	0.87943	0.974892	1.10855	0.351276
P23396	RPS3	1.00245501461	1.00030314733	1.00674089484	1.01226247103	1.00138	1.0095	1.00811	0.111293
P23434	GCSH	0.597679051409	0.415341660149	0.77697348198	0.484791497826	0.50651	0.630882	1.24555	0.545181
P23458	JAK1	1.50686762239	1.15853636702	1.2689779259	1.0179444326	1.3327	1.14346	0.858002	0.471032
P23497	SP100	1.48340721657	1.8644701522	1.42887069709	1.55036657853	1.67394	1.48962	0.889888	0.453993
P23526	AHCY	1.03214192088	1.02332957884	1.21426159342	1.18452560695	1.02774	1.19939	1.16703	0.00806231
P23634	ATP2B4	1.13158036028	1.20362646073	0.928475334599	0.949990498641	1.1676	0.939233	0.804411	0.0260466
P23786	CPT2	0.652181473572	0.558519564597	0.625980352387	0.55596923312	0.605351	0.590975	0.976252	0.828711
P23919	DTYMK	0.999993672016	1.00474253172	1.2556056918	1.24595470161	1.00237	1.25078	1.24783	0.000468379
P24311	COX7B	1.27100391282	1.38201650307	1.20218798057	1.20983317456	1.32651	1.20601	0.90916	0.162698
P24462	CYP3A7	1.15603583063	1.08460456517	0.935914220394	0.926611139794	1.12032	0.931263	0.831247	0.0344304
P24534	EEF1B2	1.05596630619	1.03417334549	1.07425794605	1.11844382699	1.04507	1.09635	1.04907	0.172823
P24539	ATP5F1	1.03655794646	1.0214616269	0.831878541305	0.896145828553	1.02901	0.864012	0.839654	0.0377684
P24666	ACP1	0.583913584173	1.16315320708	1.35351848216	1.04918081731	0.873533	1.20135	1.37528	0.421881
P24752	ACAT1	1.4119417662	1.34914737039	1.29110592378	1.2296325928	1.38054	1.26037	0.912951	0.111715
P24928	POLR2A	1.08676562403	1.10683259016	1.08955055435	1.02234236008	1.0968	1.05595	0.962753	0.364214
P25398	RPS12	0.984209701905	0.98035591795	1.03306319395	1.03676002036	0.982283	1.03491	1.05358	0.00256414
P25490	YY1	0.832807711923	0.898450224084	0.936056382268	0.931960868715	0.865629	0.934009	1.07899	0.17312
P25685	DNAJB1	0.864631913495	0.80499237966	0.984514808188	0.979213883563	0.834812	0.981864	1.17615	0.0390353
P25705	ATP5A1	1.04870600044	1.01069381657	0.831639138915	0.819006940277	1.0297	0.825323	0.801518	0.00946704
P25786	PSMA1	0.84318835953	0.837789632355	0.964571438929	0.974352849238	0.840489	0.969462	1.15345	0.00187074
P25787	PSMA2	0.804530193456	0.899760893616	0.797098959268	1.01054022248	0.852146	0.90382	1.06064	0.701576
P25788	PSMA3	0.911875736868	0.999932684349	0.989781315843	1.05094715371	0.955904	1.02036	1.06743	0.352242
P25789	PSMA4	0.85718717543	0.81025336068	1.00235769823	0.937292339958	0.83372	0.969825	1.16325	0.0769673
P26006	ITGA3	1.72869868452	1.63261961967	1.43241162249	1.3900366133	1.68066	1.41122	0.839685	0.035939
P26038	MSN	1.52853144659	1.52881012428	1.71593458688	1.72748887804	1.52867	1.72171	1.12628	0.000894946
P26196	DDX6	0.79007234841	0.86685663055	0.875371837883	0.900811473927	0.828464	0.888092	1.07197	0.27834
P26358	DNMT1	0.961523964875	0.98687697963	1.01887909865	0.984909973561	0.9742	1.00189	1.02843	0.321358
P26368	U2AF2	1.06094989473	1.08589084806	0.977501392606	0.995571169292	1.07342	0.986536	0.919059	0.0300075
P26373	RPL13	1.0507536518	1.07351871095	1.07534450962	1.10576936003	1.06214	1.09056	1.02676	0.273338
P26572	MGAT1	1.23757535503	1.35181174178	1.07717881493	1.14118580744	1.29469	1.10918	0.856714	0.105259
P26583	HMGB2	1.03762646624	1.00263525035	0.823199481857	0.881668737868	1.02013	0.852434	0.835613	0.038884
P26599	PTBP1	1.16760592457	1.06252411427	1.16983986431	1.11378565344	1.11507	1.14181	1.02399	0.697288
P26639	TARS	0.945157404769	0.923567732157	1.26790927385	1.18905179009	0.934363	1.22848	1.31478	0.0187761
P26640	VARS	1.02494716677	1.05325028997	1.02408566682	1.0213397496	1.0391	1.02271	0.984231	0.368274
P26885	FKBP2	1.16198004525	1.13252564828	1.17082888204	1.12788424984	1.14725	1.14936	1.00183	0.942962
P27144	AK4	0.671592749324	0.994379609339	0.647871146219	0.861375337699	0.832986	0.754623	0.905925	0.724709
P27338	MAOB	0.391831312767	0.719558861375	0.986649902551	0.958290471327	0.555695	0.97247	1.75001	0.12679
P27348	YWHAQ	1.05697812453	1.02844651042	1.26408153423	1.26081778076	1.04271	1.26245	1.21074	0.00424287
P27635	RPL10	1.07999037795	1.01110788216	1.03915288461	1.06835828254	1.04555	1.05376	1.00785	0.846715
P27658	COL8A1	0.942919895856	1.05509792635	0.952180119016	0.803798672338	0.999009	0.877989	0.87886	0.322911
P27694	RPA1	1.03963276025	1.03805504842	1.02732175692	1.01994705404	1.03884	1.02363	0.985359	0.0563232
P27695	APEX1	0.569448162486	0.69449348255	0.810411717383	0.694052005033	0.631971	0.752232	1.1903	0.294419
P27701	CD82	1.36286086954	1.5417822376	1.44218803889	1.66895057494	1.45232	1.55557	1.07109	0.548862
P27708	CAD	1.21178884968	1.14543813474	1.12651093583	1.18915608686	1.17861	1.15783	0.982369	0.693457
P27797	CALR	0.991140243192	1.01551944736	1.04427464184	1.03560406412	1.00333	1.03994	1.03649	0.105492
P28066	PSMA5	0.939704041128	0.894195457319	1.06547539923	1.05351924302	0.91695	1.0595	1.15546	0.0261745
P28070	PSMB4	0.808827839373	0.839023869827	0.965997717228	1.03303740859	0.823926	0.999518	1.21312	0.041148
P28072	PSMB6	0.748751114911	0.761664632781	0.770939813839	0.803743448764	0.755208	0.787342	1.04255	0.209878
P28074	PSMB5	0.838734603119	0.897814905162	0.789560073403	0.803121340623	0.868275	0.796341	0.917153	0.140941
P28288	ABCD3	1.05357204595	1.10944156668	1.13664276012	1.18377111972	1.08151	1.16021	1.07277	0.164133
P28290	SSFA2	1.31450216509	1.4562143161	1.281083264	1.47356511279	1.38536	1.37732	0.994201	0.952519
P28331	NDUFS1	0.939740183525	0.933236872429	0.998457316609	0.941038154972	0.936489	0.969748	1.03551	0.368726
P28370	SMARCA1	0.961895431697	1.17552452673	1.14582298268	1.25620450681	1.06871	1.20101	1.1238	0.385895
P28482	MAPK1	0.840878669567	0.863136695199	0.869035923529	1.07857733434	0.852008	0.973807	1.14296	0.367109
P28799	GRN	0.683984299169	0.805961630848	0.760613639664	0.616462170298	0.744973	0.688538	0.924245	0.610691
P28838	LAP3	1.12540326135	1.1795366168	1.12363169153	1.08537803983	1.15247	1.1045	0.958381	0.284782
P29317	EPHA2	1.700121118	1.74908661181	1.44370658545	1.48444029889	1.7246	1.46407	0.848933	0.0146154
P29323	EPHB2	1.36587987699	1.48440553372	1.27533954906	1.11062758767	1.42514	1.19298	0.837098	0.149361
P29372	MPG	0.997461274283	0.586388946127	0.914136278949	0.563295851434	0.791925	0.738716	0.932811	0.862093
P29373	CRABP2	0.14120874706	0.169407961843	0.162111917097	0.183250939108	0.155308	0.172681	1.11186	0.428112
P29401	TKT	0.485048806067	0.502276983379	0.616198410456	0.640357189258	0.493663	0.628278	1.27269	0.0119299
P29590	PML	1.10412812239	1.06597462969	1.54690226287	1.47025006283	1.08505	1.50858	1.39033	0.0100639
P29966	MARCKS	1.05380997324	0.984023388863	1.25914081372	1.11647196868	1.01892	1.18781	1.16575	0.167293
P29992	GNA11	1.46109687702	1.45977683749	1.22614244257	1.28904488662	1.46044	1.25759	0.861108	0.0232173
P30038	ALDH4A1	0.457530559421	0.376586403018	0.504726742398	0.5428843858	0.417058	0.523806	1.25595	0.139777
P30040	ERP29	0.796201614184	0.744463512039	0.903418533642	0.872826357291	0.770333	0.888122	1.15291	0.0593594
P30041	PRDX6	0.678374818311	0.605080616375	0.835965494477	0.863197245573	0.641728	0.849581	1.3239	0.033604
P30042	C21orf33	0.553493588336	0.457604926517	0.678259561471	0.658123978626	0.505549	0.668192	1.32171	0.0799937
P30043	BLVRB	0.545911229328	0.410440208171	0.627272507494	0.407132291304	0.478176	0.517202	1.08162	0.791185
P30044	PRDX5	0.999120437707	0.986909691556	1.08266265391	1.05737215286	0.993015	1.07002	1.07754	0.0316826
P30048	PRDX3	1.3670273296	1.27344991758	1.36334484094	1.38553824597	1.32024	1.37444	1.04106	0.376714
P30049	ATP5D	1.22397932821	1.23399022957	0.912650877442	0.900982042791	1.22898	0.906816	0.737858	0.000568871
P30050	RPL12	0.951238905145	0.991623411594	1.05155839077	1.05074992897	0.971431	1.05115	1.08207	0.0585929
P30084	ECHS1	0.915524323199	0.983073759533	0.946695909809	1.00934320916	0.949299	0.97802	1.03025	0.596591
P30085	CMPK1	0.96252727548	0.982812083701	0.90298149455	0.954048478451	0.97267	0.928515	0.954605	0.249271
P30086	PEBP1	0.52397812894	0.336324333534	0.70917999274	0.599516855073	0.430151	0.654348	1.52121	0.17519
P30101	PDIA3	0.84704815047	0.803775218919	0.878342980231	0.864857946017	0.825412	0.8716	1.05596	0.178416
P30153	PPP2R1A	1.09716533279	1.03464845297	1.07981623788	1.08370134531	1.06591	1.08176	1.01487	0.663031
P30260	CDC27	1.18474050257	1.09087759558	1.17115531335	1.06669940746	1.13781	1.11893	0.983405	0.8132
P30405	PPIF	1.54728650176	1.48248552913	1.49471056184	1.4580453682	1.51489	1.47638	0.97458	0.409634
P30419	NMT1	1.15290631891	1.32361365925	1.08890405692	1.22930980295	1.23826	1.15911	0.936077	0.548195
P30483	HLA-B	1.17837042798	1.19134886262	1.23029662519	1.21290920196	1.18486	1.2216	1.03101	0.0772126
P30519	HMOX2	1.13336938737	1.10314910643	1.14177331811	1.11816052613	1.11826	1.12997	1.01047	0.603638
P30520	ADSS	0.855862840655	1.06453937767	1.29778206641	1.11002268955	0.960201	1.2039	1.2538	0.224644
P30530	AXL	1.65077705808	1.8743473067	1.5945583814	1.49566755942	1.76256	1.54511	0.876629	0.217209
P30533	LRPAP1	0.831955364532	0.803150623722	0.728602302198	0.724453059153	0.817553	0.726528	0.888661	0.0246146
P30536	TSPO	0.934189904254	1.22986268842	2.83092516239	1.30818787169	1.08203	2.06956	1.91267	0.330898
P30566	ADSL	1.15523466131	0.87577466262	1.37311454585	1.33491569893	1.0155	1.35402	1.33334	0.138424
P30626	SRI	0.982332103003	0.847052160538	1.03857094115	0.89240006071	0.914692	0.965486	1.05553	0.660723
P30740	SERPINB1	0.994279557314	1.11335749658	1.12437259315	1.19738402595	1.05382	1.16088	1.10159	0.265003
P30825	SLC7A1	1.54198591325	1.42127366592	1.32582620472	1.30141003899	1.48163	1.31362	0.886603	0.112176
P30837	ALDH1B1	1.33219409715	1.42493546826	1.36127910256	1.40369611222	1.37856	1.38249	1.00285	0.945681
P30876	POLR2B	1.03624158796	0.995215282992	1.02235242856	1.0428810622	1.01573	1.03262	1.01663	0.538217
P31040	SDHA	1.22258348413	1.29120724025	1.05187371501	1.06645596503	1.2569	1.05916	0.842683	0.03006
P31150	GDI1	0.81893608244	0.677055331157	0.934629888093	0.94466615383	0.747996	0.939648	1.25622	0.114522
P31153	MAT2A	0.951777570761	1.02567304644	1.1150504857	1.08632683489	0.988725	1.10069	1.11324	0.105825
P31321	PRKAR1B	0.923742426417	1.03940761359	1.09713284033	1.07699315321	0.981575	1.08706	1.10747	0.21417
P31350	RRM2	0.920732101697	0.813408990341	0.928852154855	0.756779573584	0.867071	0.842816	0.972027	0.833229
P31689	DNAJA1	1.0434445387	1.00508428742	0.989585207104	1.01699806418	1.02426	1.00329	0.979524	0.467522
P31930	UQCRC1	0.885837251862	0.976451614288	0.93475412645	1.03940257949	0.931144	0.987078	1.06007	0.503857
P31937	HIBADH	0.978347235377	0.931539444363	0.986570397984	0.84546352458	0.954943	0.916017	0.959237	0.652752
P31939	ATIC	0.757334032064	0.799925836454	0.82051039136	0.824653464589	0.77863	0.822582	1.05645	0.176327
P31942	HNRNPH3	1.08109275225	1.13964367511	1.12349239719	1.04463175029	1.11037	1.08406	0.976309	0.645791
P31944	CASP14	0.0972437082982	0.295694157744	0.167466533334	0.315225282771	0.196469	0.241346	1.22842	0.751532
P31946	YWHAB	1.05570117098	1.07325670354	1.12218251738	1.06242288088	1.06448	1.0923	1.02614	0.465901
P31947	SFN	0.725804095664	0.678042232571	0.896862793811	0.850480253274	0.701923	0.873672	1.24468	0.0355745
P32119	PRDX2	0.399800757932	0.46299280828	0.512727955751	0.524877154937	0.431397	0.518803	1.20261	0.112995
P32455	GBP1	0.804672983629	0.785538583479	0.915154997643	1.01074684922	0.795106	0.962951	1.2111	0.0749765
P32969	RPL9	0.658246489903	0.465179493962	2.73431700671	1.50597296453	0.561713	2.12014	3.77443	0.12905
P33176	KIF5B	1.02592557715	1.19010074185	0.955389460494	1.17091060441	1.10801	1.06315	0.95951	0.77199
P33316	DUT	0.918349521159	1.40428225671	0.882803531007	0.685367331118	1.16132	0.784085	0.67517	0.286921
P33527	ABCC1	1.26727849425	1.26903562061	1.27318981255	1.17890253603	1.26816	1.22605	0.966794	0.466048
P33991	MCM4	1.13645137803	1.2383589536	1.11616847758	1.1624088224	1.18741	1.13929	0.959478	0.480447
P33992	MCM5	1.08207216429	1.21580961212	1.09943163726	1.22398340988	1.14894	1.16171	1.01111	0.901686
P33993	MCM7	1.08361002272	1.08687719206	1.06902032014	1.06012178218	1.08524	1.06457	0.980951	0.0487544
P34059	GALNS	0.376428711173	0.804998454599	2.43499183119	0.768640689452	0.590714	1.60182	2.71166	0.360846
P34897	SHMT2	1.00531048454	0.99662114011	1.06491240789	1.045541368	1.00097	1.05523	1.05421	0.036207
P34932	HSPA4	1.05129630109	1.00046547702	1.11332710796	1.09213650626	1.02588	1.10273	1.07491	0.10798
P35080	PFN2	0.182452577199	0.146315433384	0.181167947577	0.18980688704	0.164384	0.185487	1.12838	0.373766
P35221	CTNNA1	0.752294091897	0.719645239929	0.758488116349	0.731083675449	0.73597	0.744786	1.01198	0.719263
P35222	CTNNB1	0.738710541726	0.745365853832	0.745262149818	0.774461275419	0.742038	0.759862	1.02402	0.35606
P35232	PHB	1.04519376978	1.03910954133	0.984420272477	0.986211319875	1.04215	0.985316	0.945463	0.00309868
P35237	SERPINB6	1.09771439886	1.12229821535	1.15065522968	1.09520157648	1.11001	1.12293	1.01164	0.711537
P35241	RDX	1.08259931879	1.03308407946	1.04994240194	1.0748689132	1.05784	1.06241	1.00431	0.88435
P35244	RPA3	1.12704862484	0.998240222165	0.802974778031	0.949065799787	1.06264	0.87602	0.824378	0.195374
P35249	RFC4	1.31682541976	1.36459536112	1.29584143327	1.29118258241	1.34071	1.29351	0.964796	0.188106
P35250	RFC2	1.1426020293	1.19928686277	1.23431204787	1.24540363225	1.17094	1.23986	1.05885	0.139735
P35251	RFC1	1.75977907164	1.34225031333	1.64723152553	1.36202231636	1.55101	1.50463	0.970092	0.871338
P35268	RPL22	1.04635238983	1.07303440114	1.18905747611	1.11742386731	1.05969	1.15324	1.08828	0.134146
P35270	SPR	0.931219466184	0.992364920536	0.894023941339	1.15939957977	0.961792	1.02671	1.0675	0.680536
P35498	SCN1A	1.09833351627	0.955612451894	1.09623424349	0.735621696265	1.02697	0.915928	0.891872	0.624677
P35579	MYH9	1.36692113396	1.32823375121	1.40204435797	1.39898619748	1.34758	1.40052	1.03928	0.112192
P35606	COPB2	0.61799338605	0.578203813269	0.810782190063	0.760031952294	0.598099	0.785407	1.31317	0.0283788
P35610	SOAT1	1.42491758845	1.35054786449	1.53436878425	1.37537694179	1.38773	1.45487	1.04838	0.524205
P35613	BSG	1.31889912926	1.3899411301	1.12510262714	1.17414827193	1.35442	1.14963	0.848795	0.0416657
P35637	FUS	1.28656576982	1.20837620142	1.04582319775	1.09857771733	1.24747	1.0722	0.859499	0.0653811
P35658	NUP214	1.03515287784	1.02873016967	1.0408829702	1.06855359921	1.03194	1.05472	1.02207	0.249984
P35659	DEK	1.38620370732	1.38778939127	1.31174442658	1.35782522538	1.387	1.33478	0.962356	0.15179
P35914	HMGCL	0.789177738576	0.781892619063	0.702664856751	0.619877318174	0.785535	0.661271	0.84181	0.0959919
P35998	PSMC2	1.0480619993	1.00945407468	1.08902847559	1.08712455892	1.02876	1.08808	1.05766	0.0917806
P36404	ARL2	1.31663857248	1.34572058989	1.63910715684	1.62099061359	1.33118	1.63005	1.22451	0.00326965
P36405	ARL3	0.814450210352	0.847478045847	0.75497087246	0.759365159311	0.830964	0.757168	0.911192	0.0473709
P36406	TRIM23	1.23607751833	1.40078209517	1.12765512991	1.06291613518	1.31843	1.09529	0.83075	0.127788
P36542	ATP5C1	0.0	0.0	0.0	0.0	0	0	#DIV/0!	NaN
P36543	ATP6V1E1	0.995258468897	0.927832725922	0.804684198007	0.912248502403	0.961546	0.858466	0.892798	0.245877
P36551	CPOX	0.884560800802	0.92681135528	0.904486480527	0.91354075061	0.905686	0.909014	1.00367	0.891733
P36578	RPL4	0.999052503396	1.00951336286	1.07266449257	1.08753554807	1.00428	1.0801	1.07549	0.0140746
P36776	LONP1	1.05340897674	1.04168628769	1.02971866134	1.04460364993	1.04755	1.03716	0.990085	0.387302
P36871	PGM1	0.853792642012	0.597250772596	0.974788685599	0.763629211325	0.725522	0.869209	1.19805	0.478266
P36954	POLR2I	0.867897982699	0.346021699847	0.898493286715	0.393333961463	0.60696	0.645914	1.06418	0.924371
P36957	DLST	1.20376935582	1.25442351787	1.17646339567	1.22813525383	1.2291	1.2023	0.978198	0.536046
P36969	GPX4	0.640784654937	0.769106873489	0.524260589607	0.606847778617	0.704946	0.565554	0.802266	0.209248
P37108	SRP14	0.814207556641	0.738566863153	1.03881535586	1.0166543159	0.776387	1.02773	1.32374	0.0237137
P37198	NUP62	1.35330683477	1.21255926505	1.19730567529	1.12231455966	1.28293	1.15981	0.90403	0.262565
P37235	HPCAL1	1.30569826913	1.39074035987	1.44509437455	1.41841123438	1.34822	1.43175	1.06196	0.20172
P37802	TAGLN2	0.705142200665	0.562848505008	0.976148098048	0.923416275571	0.633995	0.949782	1.49809	0.0531689
P37837	TALDO1	0.724186725696	0.740213874882	1.03637679539	1.05376078937	0.7322	1.04507	1.4273	0.00142481
P38117	ETFB	0.873266230013	0.901615757398	0.908507659378	0.863250079203	0.887441	0.885879	0.99824	0.958668
P38159	RBMX	0.978682493368	0.986634179913	0.928594655692	0.887849028788	0.982658	0.908222	0.92425	0.0697262
P38432	COIL	1.08740106427	1.14116733151	1.06619420142	1.07485618883	1.11428	1.07053	0.960729	0.249293
P38435	GGCX	0.993084839553	1.00520922746	1.2512687057	1.50431159742	0.999147	1.37779	1.37897	0.0960557
P38571	LIPA	1.00746713258	0.969107446134	1.13156306221	1.20041931563	0.988287	1.16599	1.17981	0.0458292
P38606	ATP6V1A	0.755316672076	0.797567156508	0.819498078834	0.802675252959	0.776442	0.811087	1.04462	0.267065
P38646	HSPA9	1.20311445068	1.18568862836	1.04248779014	1.04110156042	1.1944	1.04179	0.872232	0.00326428
P38919	EIF4A3	1.28753676106	1.25109289083	1.12914960154	1.131407417	1.26931	1.13028	0.890463	0.0168088
P39019	RPS19	1.0178565321	0.990539908798	1.06122644813	1.01963060778	1.0042	1.04043	1.03608	0.282651
P39023	RPL3	1.1944040117	1.12736934118	1.17880390523	1.1211588511	1.16089	1.14998	0.990606	0.828156
P39656	DDOST	0.981295934981	0.924845671641	1.00262363732	0.992973487556	0.953071	0.997799	1.04693	0.25869
P39687	ANP32A	0.557920302856	0.676547424988	0.750794001571	0.798081917509	0.617234	0.774438	1.25469	0.132876
P39748	FEN1	0.986674222949	0.956754641915	1.08536470656	1.11381807148	0.971714	1.09959	1.1316	0.0250863
P39880	CUX1	1.04971827263	1.14344509181	1.05017415437	1.13348522482	1.09658	1.09183	0.995667	0.946486
P40121	CAPG	1.34025413798	1.30222796399	1.51993578549	1.46665343527	1.32124	1.49329	1.13022	0.034335
P40189	IL6ST	1.43228012179	1.64296845348	1.51938593505	1.58223552654	1.53762	1.55081	1.00858	0.915485
P40222	TXLNA	0.755324723319	0.908643891439	0.703202655399	0.892287676139	0.831984	0.797745	0.958846	0.804912
P40227	CCT6A	1.02637139862	1.02109521625	1.10157845767	1.06959467256	1.02373	1.08559	1.06042	0.0623154
P40261	NNMT	3.08173363441	1.35865328483	0.0	0.712260572022	2.22019	0.712261	0.32081	0.183566
P40306	PSMB10	1.06913507146	0.0	1.35652315642	1.58746414134	1.06914	1.47199	1.37681	0.228648
P40616	ARL1	0.991844354152	0.940264565969	1.1202738643	1.01148555148	0.966054	1.06588	1.10333	0.239122
P40763	STAT3	0.917714081299	1.04687521335	1.15049926187	1.26494744922	0.982295	1.20772	1.22949	0.120576
P40925	MDH1	0.91621331286	0.907612814539	1.00590493708	1.00962233651	0.911913	1.00776	1.10511	0.0023803
P40926	MDH2	0.997142720263	1.00909035868	0.968494609616	0.97697060587	1.00312	0.972733	0.96971	0.0534911
P40937	RFC5	1.09861969698	1.41933692288	1.09157659077	1.25963873114	1.25898	1.17561	0.933779	0.690375
P40938	RFC3	1.07217615928	1.7088172203	1.11540038642	1.29559595231	1.3905	1.2055	0.866955	0.632287
P40939	HADHA	0.976402722375	0.937319788914	0.939377176812	0.911872478816	0.956861	0.925625	0.967355	0.321221
P41091	EIF2S3	0.935207203721	0.997730013198	1.25801646876	1.26764867395	0.966469	1.26283	1.30665	0.0111998
P41208	CETN2	0.823946042671	0.786837488327	1.01862398569	0.777465974056	0.805392	0.898045	1.11504	0.526884
P41214	EIF2D	1.86139294925	0.622066267601	1.44458347807	0.902374727687	1.24173	1.17348	0.945036	0.928829
P41223	BUD31	1.36612954291	1.18372372018	1.1208979922	1.08048722796	1.27493	1.10069	0.863338	0.203155
P41229	KDM5C	0.789478942145	2.74074087964	0.880256955461	1.36493655112	1.76511	1.1226	0.635993	0.588166
P41240	CSK	0.517861505642	1.58145554144	1.30648394364	1.25710930279	1.04966	1.2818	1.22116	0.705356
P41247	PNPLA4	1.29956783346	0.624355708077	1.3221361496	1.53139378327	0.961962	1.42676	1.48318	0.319032
P41250	GARS	1.10626846401	1.03078625373	1.22429931615	1.22367702309	1.06853	1.22399	1.14549	0.054194
P41252	IARS	0.942130122865	0.919292084796	0.918976243264	0.92337219064	0.930711	0.921174	0.989753	0.498338
P41743	PRKCI	1.01035337742	1.18747576612	0.985597101491	0.900729594929	1.09891	0.943163	0.858268	0.253623
P42025	ACTR1B	0.911769957408	1.04388385814	0.985450093175	1.09298893643	0.977827	1.03922	1.06278	0.545905
P42126	ECI1	0.822981052988	0.888418791906	0.894111397534	0.881227110722	0.8557	0.887669	1.03736	0.438883
P42166	TMPO	0.938187483635	0.903235222392	0.914745676475	0.925406822918	0.920711	0.920076	0.99931	0.975428
P42167	TMPO	1.3476627246	1.29833030746	1.22911135429	1.23669436067	1.323	1.2329	0.931902	0.0688939
P42224	STAT1	0.514242231806	0.876564766814	1.07325084657	0.966361396485	0.695403	1.01981	1.4665	0.228025
P42285	SKIV2L2	1.01058346137	1.10256136719	1.00139742184	0.996662106905	1.05657	0.99903	0.945538	0.337861
P42566	EPS15	0.685438227466	0.944430977617	0.900983595031	0.996132913555	0.814935	0.948558	1.16397	0.434936
P42677	RPS27	1.02326218773	1.0292975005	0.998801018156	1.07662236368	1.02628	1.03771	1.01114	0.797181
P42704	LRPPRC	1.58442561029	1.56145697063	1.55183054626	1.51945486621	1.57294	1.53564	0.976287	0.200979
P42765	ACAA2	1.09016925059	1.14763659908	1.21654842044	1.15712981039	1.1189	1.18684	1.06072	0.241958
P42766	RPL35	1.07925546117	1.07177009662	1.07424421705	1.03359371911	1.07551	1.05392	0.979922	0.405771
P42785	PRCP	0.794786496197	0.553574579545	0.711931271378	0.923282041368	0.674181	0.817607	1.21274	0.465472
P42892	ECE1	1.10143793413	1.20978848635	1.33971094231	1.28229175893	1.15561	1.311	1.13446	0.126756
P43034	PAFAH1B1	0.923485818661	1.13107614583	0.981121316106	1.11581592237	1.02728	1.04847	1.02062	0.879792
P43121	MCAM	1.51277365793	1.24803089762	0.899330205588	0.890679402758	1.3804	0.895005	0.648365	0.0670478
P43155	CRAT	1.41899610851	1.20808550367	1.11732751293	1.08101500676	1.31354	1.09917	0.8368	0.183052
P43246	MSH2	0.826467720846	0.672476597811	0.839981130198	0.86438065925	0.749472	0.852181	1.13704	0.318349
P43304	GPD2	0.917693280785	0.85109457229	0.843401585705	0.836246987392	0.884394	0.839824	0.949604	0.314698
P43307	SSR1	1.32726306284	1.29488611085	1.18653357974	1.21997636196	1.31107	1.20325	0.917762	0.0435724
P43487	RANBP1	0.848285741658	0.859193968336	0.975921164239	0.919849418371	0.85374	0.947885	1.11027	0.0810105
P43490	NAMPT	1.02935633394	1.00242613059	0.993929513286	1.01229589699	1.01589	1.00311	0.987421	0.515133
P43686	PSMC4	0.902589703571	0.960904282364	1.03204302606	0.997770855811	0.931747	1.01491	1.08925	0.133147
P43897	TSFM	0.731338237661	0.666204859837	0.745919243752	0.637947419967	0.698772	0.691933	0.990214	0.923532
P45877	PPIC	0.673736153641	0.57863531063	0.780971686209	0.599540085571	0.626186	0.690256	1.10232	0.595478
P45880	VDAC2	0.928082038743	0.951229397276	0.939854945399	0.955820334365	0.939656	0.947838	1.00871	0.619462
P45954	ACADSB	0.818501011019	0.882808430186	0.891576832983	0.884133888122	0.850655	0.887855	1.04373	0.369327
P45973	CBX5	0.42245600885	0.451549521728	0.484160474567	0.45327817578	0.437003	0.468719	1.07258	0.273521
P45974	USP5	0.800462572747	0.828826898496	0.786262411774	0.680087444351	0.814645	0.733175	0.899993	0.276393
P46013	MKI67	1.66981790559	1.73420440467	1.35664312511	1.360974863	1.70201	1.35881	0.798355	0.00872327
P46060	RANGAP1	1.07930357357	1.18175519846	1.07710170676	1.16872050529	1.13053	1.12291	0.993261	0.921851
P46087	NOP2	1.0839345947	1.18442567333	0.962314926749	0.986748415325	1.13418	0.974532	0.859239	0.0908402
P46100	ATRX	0.696370640047	0.835336739873	1.24004296844	0.919827809047	0.765854	1.07994	1.41011	0.213743
P46108	CRK	1.23414537777	1.41149462395	1.30515457412	1.20687758657	1.32282	1.25602	0.949499	0.57765
P46109	CRKL	0.614445190363	0.942496399165	0.568960891648	0.839522984318	0.778471	0.704242	0.904648	0.760328
P46199	MTIF2	1.34101717066	1.28441908207	1.33364080289	1.37517740731	1.31272	1.35441	1.03176	0.356882
P46379	BAG6	0.723520197772	0.926794191643	0.742011528197	0.909570749728	0.825157	0.825791	1.00077	0.996597
P46459	NSF	0.982185447239	0.994304531776	1.03129149462	1.06962686879	0.988245	1.05046	1.06295	0.0904632
P46776	RPL27A	0.815284241862	0.86094701401	1.00373041347	0.969290960003	0.838116	0.986511	1.17706	0.0351883
P46777	RPL5	0.978946237753	1.04263781553	1.04978888512	1.06870882865	1.01079	1.05925	1.04794	0.28205
P46778	RPL21	1.05983153054	1.06667189469	1.07120989192	1.06572637186	1.06325	1.06847	1.00491	0.356149
P46779	RPL28	1.11824881606	1.05166431333	1.10119461942	1.07166758605	1.08496	1.08643	1.00136	0.971382
P46781	RPS9	0.931234243841	0.922512318784	1.01902130242	1.04461809642	0.926873	1.03182	1.11323	0.0161968
P46782	RPS5	1.00508847647	0.922438726628	1.08995293129	1.03249187874	0.963764	1.06122	1.10112	0.192445
P46783	RPS10	1.20334433059	1.18284682645	1.11393413276	1.11491143754	1.1931	1.11442	0.93406	0.016587
P46821	MAP1B	1.1386002645	1.16852883443	1.24476362758	1.41384727706	1.15356	1.32931	1.15235	0.177265
P46934	NEDD4	1.01980553712	0.891722429413	1.4419567231	1.12790511066	0.955764	1.28493	1.3444	0.191769
P46937	YAP1	1.31653899599	2.32411973877	1.23961123954	0.955522938622	1.82033	1.09757	0.60295	0.301393
P46939	UTRN	1.11022355499	1.10149917174	1.25477943907	1.3183889308	1.10586	1.28658	1.16342	0.0301348
P46940	IQGAP1	0.830600612569	0.848606092228	1.14712590486	1.08775423497	0.839603	1.11744	1.33091	0.0122377
P46977	STT3A	0.866946356559	0.874837324127	0.94502042665	0.938352051007	0.870892	0.941686	1.08129	0.00528197
P47755	CAPZA2	0.774372885187	0.817764689079	0.717732816963	0.734468540383	0.796069	0.726101	0.912108	0.0949795
P47813	EIF1AX	0.761035366829	0.886333527444	0.80008105364	1.02661626906	0.823684	0.913349	1.10886	0.560113
P47897	QARS	1.17544306237	1.07376513079	1.03768055254	1.07986157138	1.1246	1.05877	0.941461	0.354231
P47914	RPL29	1.09039178337	0.994421567918	1.06434281203	1.07770290974	1.04241	1.07102	1.02745	0.614604
P47985	UQCRFS1	1.08429102881	1.13610889416	1.06664904967	1.11287508077	1.1102	1.08976	0.981591	0.615723
P48047	ATP5O	1.01343881661	0.956552950631	0.81494085052	0.784200466796	0.984996	0.799571	0.81175	0.0290808
P48059	LIMS1	1.35065332218	1.03288395382	1.30634645751	1.28136172567	1.19177	1.29385	1.08566	0.587419
P48200	IREB2	1.09871631658	1.15940876568	1.30224461016	1.29849681974	1.12906	1.30037	1.15173	0.0300854
P48444	ARCN1	0.791992888868	0.811214436057	0.701423656058	0.917171527875	0.801604	0.809298	1.0096	0.949829
P48449	LSS	0.695518802502	0.735409801714	0.901767703416	0.911727964456	0.715464	0.906748	1.26736	0.0113541
P48509	CD151	0.0	1.40639454235	2.07281211364	1.20556139826	1.40639	1.63919	1.16552	0.374771
P48556	PSMD8	0.95056839983	0.887105133015	0.977582615436	0.904920672171	0.918837	0.941252	1.02439	0.687841
P48634	PRRC2A	1.13880204646	1.30010580062	1.16651913547	1.19239568832	1.21945	1.17946	0.967201	0.672818
P48637	GSS	0.917052698602	0.870227383304	1.17678273802	1.0776634481	0.89364	1.12722	1.26138	0.0508961
P48643	CCT5	0.989871288146	1.04648846464	1.1110157767	1.13243921072	1.01818	1.12173	1.1017	0.0758486
P48651	PTDSS1	1.19293158269	1.36351274708	1.14165434913	1.11227241819	1.27822	1.12696	0.881665	0.222624
P48723	HSPA13	1.13845158923	1.22405677169	1.16837295188	1.09623927846	1.18125	1.13231	0.958563	0.474062
P48729	CSNK1A1	0.841303958908	0.908941181754	0.847377441585	0.832779585027	0.875123	0.840079	0.959955	0.417711
P48735	IDH2	0.509813184545	0.516459978253	0.411039556977	0.442148826845	0.513137	0.426594	0.831346	0.0321586
P48775	TDO2	0.798087214444	0.882763564228	0.63157995755	0.620490695686	0.840425	0.626035	0.744903	0.0374536
P48960	CD97	1.2813907711	1.38410862114	1.32187524427	1.2675216178	1.33275	1.2947	0.971449	0.579808
P49006	MARCKSL1	0.650065868197	0.566034347795	0.581039460011	0.557469718167	0.60805	0.569255	0.936197	0.46778
P49023	PXN	1.12654847931	0.999923632148	1.12187468275	0.850597536219	1.06324	0.986236	0.92758	0.658171
P49189	ALDH9A1	1.17845133099	1.11399705102	1.11434215836	1.18594822401	1.14622	1.15015	1.00342	0.942538
P49207	RPL34	1.08065644075	1.13471159425	1.13004906844	1.12691741236	1.10768	1.12848	1.01878	0.522644
P49257	LMAN1	1.09929523364	1.12523983863	0.844420227448	0.894958606646	1.11227	0.869689	0.781907	0.0134353
P49281	SLC11A2	1.04883596664	0.813492913587	0.853416843659	0.73748410067	0.931164	0.79545	0.854253	0.409558
P49321	NASP	0.587125719006	0.587188059805	0.607240837128	0.64845291891	0.587157	0.627847	1.0693	0.186996
P49327	FASN	0.701342679094	0.728020719794	0.727934672639	0.711882145681	0.714682	0.719908	1.00731	0.769014
P49368	CCT3	1.02313197303	1.03874621124	1.12158276611	1.07053696289	1.03094	1.09606	1.06317	0.134829
P49406	MRPL19	1.26248589524	1.31893718203	1.22547950033	1.31553403068	1.29071	1.27051	0.984346	0.740377
P49411	TUFM	0.976817026423	0.965111450714	1.0201069225	0.968533538927	0.970964	0.99432	1.02405	0.470264
P49419	ALDH7A1	0.839858354311	0.838650367923	0.871677513994	0.829401463359	0.839254	0.850539	1.01345	0.646946
P49454	CENPF	1.40634220213	1.43131194576	1.27729761763	1.274728626	1.41883	1.27601	0.899344	0.00763491
P49458	SRP9	0.863193342633	0.91157868789	1.01160515557	0.995615095507	0.887386	1.00361	1.13097	0.044852
P49588	AARS	0.448730947288	0.460665154711	0.544715889301	0.58235571344	0.454698	0.563536	1.23936	0.0313662
P49589	CARS	0.650986550168	0.953527727987	0.886748397346	1.08932148714	0.802257	0.988035	1.23157	0.414846
P49590	HARS2	1.30943111491	1.32158208068	1.11066311149	1.12079861948	1.31551	1.11573	0.848138	0.00156468
P49643	PRIM2	1.33390742846	1.18477621188	1.02987501259	0.98117371097	1.25934	1.00552	0.798452	0.0836931
P49711	CTCF	0.84515452915	0.752299784996	0.873877588219	0.744496864532	0.798727	0.809187	1.0131	0.907509
P49720	PSMB3	0.946874209408	0.920791987811	1.11548446751	1.03717275713	0.933833	1.07633	1.15259	0.0746162
P49721	PSMB2	0.866026317948	0.780685361906	0.878885926245	0.944345333493	0.823356	0.911616	1.1072	0.242448
P49736	MCM2	1.13907652516	1.14618854836	1.14410472855	1.11990689755	1.14263	1.13201	0.9907	0.48812
P49748	ACADVL	1.37223975178	1.33112463101	1.41383882791	1.44839717741	1.35168	1.43112	1.05877	0.0978103
P49755	TMED10	0.946568566792	0.920536199323	0.893697043992	0.840649729285	0.933552	0.867173	0.928896	0.153705
P49756	RBM25	1.20431327698	1.19036501617	1.02815034956	1.02769275085	1.19734	1.02792	0.858505	0.0016921
P49757	NUMB	0.969181265817	1.1366668555	1.19658162116	1.08313870294	1.05292	1.13986	1.08257	0.480627
P49770	EIF2B2	0.811653188869	0.690447825713	0.828075239383	0.849659100471	0.751051	0.838867	1.11693	0.289814
P49773	HINT1	0.932809743503	1.00903348247	1.29398107292	1.24264875931	0.970922	1.26831	1.3063	0.0230494
P49792	RANBP2	1.17895224033	1.19233880449	1.16036021667	1.17767804169	1.18565	1.16902	0.985977	0.268057
P49821	NDUFV1	0.963337835739	0.978975008302	0.956602045245	1.03619877266	0.971156	0.9964	1.02599	0.597182
P49840	GSK3A	1.19537059175	1.04920395109	1.19356881736	1.10424539512	1.12229	1.14891	1.02372	0.785354
P49916	LIG3	0.886085081364	0.799238391944	0.95164101847	0.827106033408	0.842662	0.889374	1.05543	0.601026
P50148	GNAQ	1.61332881899	1.13003278093	0.503078337489	1.12818394423	1.37168	0.815631	0.594622	0.294588
P50151	GNG10	1.04175844753	1.20361585578	1.10111082545	1.1479125467	1.12269	1.12451	1.00163	0.984687
P50213	IDH3A	0.978510048915	0.984389657177	1.04469864736	1.02033018438	0.98145	1.03251	1.05203	0.0552966
P50281	MMP14	1.62330379411	1.65101849927	1.1164265128	1.16706407918	1.63716	1.14175	0.697393	0.00337704
P50336	PPOX	1.13057998187	1.3773305592	1.32862999352	1.29305444085	1.25396	1.31084	1.04537	0.692892
P50402	EMD	0.889814609409	0.726844517599	1.11136555243	0.930763399306	0.80833	1.02106	1.26318	0.222395
P50416	CPT1A	1.14604687643	1.17281049322	1.20044371427	1.21776840058	1.15943	1.20911	1.04285	0.0893787
P50443	SLC26A2	0.500282310301	0.455190618222	0.56835623619	0.650675351174	0.477736	0.609516	1.27584	0.106876
P50453	SERPINB9	1.26105061622	0.834985523115	1.47006323379	0.904096173157	1.04802	1.18708	1.13269	0.732506
P50454	SERPINH1	0.959390840603	0.957445923036	0.866610051324	0.851224443096	0.958418	0.858917	0.896182	0.00601816
P50502	ST13	0.682912569699	0.684642171052	1.00190668072	0.973367007403	0.683777	0.987637	1.44438	0.0022062
P50552	VASP	1.05137162843	0.956997275838	1.00449534635	1.02806667735	1.00418	1.01628	1.01205	0.826792
P50570	DNM2	0.772397334215	0.563896618075	0.785072907471	0.681465742289	0.668147	0.733269	1.09747	0.632168
P50579	METAP2	0.86946493055	0.990788390119	0.945632368263	1.01186399337	0.930127	0.978748	1.05227	0.554606
P50583	NUDT2	0.947040133596	0.90301057336	0.929456263941	0.978556298409	0.925025	0.954006	1.03133	0.472166
P50613	CDK7	1.0917936344	1.33321503716	1.1083100105	1.03252160999	1.2125	1.07042	0.882814	0.378115
P50750	CDK9	0.998786596304	0.828300123462	0.828039947007	0.76650868863	0.913543	0.797274	0.872727	0.328097
P50851	LRBA	0.656867920679	0.969196684956	0.782655097572	0.991905377989	0.813032	0.88728	1.09132	0.730993
P50897	PPT1	0.522337600983	0.552454732753	0.53529432065	0.509393591444	0.537396	0.522344	0.97199	0.527657
P50914	RPL14	1.09151910295	1.08482665459	1.1378608852	1.11235642191	1.08817	1.12511	1.03394	0.107291
P50990	CCT8	0.99430173663	0.996220415579	1.10750024938	1.08557018175	0.995261	1.09654	1.10176	0.011607
P50991	CCT4	0.970800765396	0.903563887086	1.08212601507	1.06877770316	0.937182	1.07545	1.14754	0.056306
P50995	ANXA11	0.972663799205	0.974159378028	1.05909787307	1.17987061396	0.973412	1.11948	1.15006	0.136728
P51114	FXR1	1.14541490176	1.10953046765	1.17618498666	1.15071118378	1.12747	1.16345	1.03191	0.243675
P51116	FXR2	1.16375409236	1.15641691255	1.18938899242	1.14940395726	1.16009	1.1694	1.00803	0.691854
P51148	RAB5C	1.0272534935	1.03299513354	1.12074768607	1.15032732024	1.03012	1.13554	1.10233	0.0198214
P51149	RAB7A	0.703520824844	0.660737232074	0.728132289767	0.736071742463	0.682129	0.732102	1.07326	0.148467
P51151	RAB9A	0.737587536752	0.745730211973	0.888836528358	0.779393850315	0.741659	0.834115	1.12466	0.234043
P51153	RAB13	0.966610565176	0.960805034454	1.07813964942	1.0882711839	0.963708	1.08321	1.124	0.00237866
P51159	RAB27A	0.916130267334	0.90089043909	0.96201041805	0.987344651443	0.90851	0.974678	1.07283	0.046461
P51398	DAP3	1.20785827436	1.27045535164	1.20759694747	1.21576364186	1.23916	1.21168	0.977826	0.475805
P51571	SSR4	1.03497534247	1.02705267555	1.2376267435	1.08793669428	1.03101	1.16278	1.1278	0.220809
P51608	MECP2	0.938969556173	0.78911901452	0.901729986695	0.94200428264	0.864044	0.921867	1.06692	0.533779
P51636	CAV2	1.50176285784	1.355402164	1.48390860896	1.47233848774	1.42858	1.47812	1.03468	0.569322
P51648	ALDH3A2	0.574788606764	0.720856914436	0.797711957504	0.863120914503	0.647823	0.830416	1.28186	0.150015
P51649	ALDH5A1	0.415052908215	0.435506965551	0.392616242343	0.451934418463	0.42528	0.422275	0.992935	0.932434
P51659	HSD17B4	0.536874160614	0.556637083702	0.624037831989	0.59508948082	0.546756	0.609564	1.11487	0.0698055
P51665	PSMD7	0.771044358375	0.775307777532	0.918436592195	0.895344964993	0.773176	0.906891	1.17294	0.00762186
P51858	HDGF	0.755129953058	0.682772798881	0.840185971527	0.74119941934	0.718951	0.790693	1.09979	0.362489
P51948	MNAT1	1.15058513579	1.20073153631	1.66363064836	0.833725120105	1.17566	1.24868	1.06211	0.876743
P51970	NDUFA8	0.904982158376	0.831157531204	0.999310743691	0.997054657857	0.86807	0.998183	1.14989	0.0719694
P51991	HNRNPA3	1.13751765473	1.16162797275	1.13917710593	1.10041686256	1.14957	1.1198	0.974098	0.32195
P52209	PGD	0.674679056186	0.668695755221	0.775384708554	0.648348437518	0.671687	0.711867	1.05982	0.592071
P52272	HNRNPM	0.897093168348	0.9173480167	0.996826063448	1.01163607752	0.907221	1.00423	1.10693	0.0163167
P52292	KPNA2	1.16849893978	1.18639417821	1.07844532127	1.09218926834	1.17745	1.08532	0.921755	0.014667
P52294	KPNA1	1.08652879664	0.701534741888	0.904219601195	1.27105847612	0.894032	1.08764	1.21656	0.542236
P52298	NCBP2	0.879771543264	1.06225958868	0.968650197218	1.06991362443	0.971016	1.01928	1.04971	0.689139
P52306	RAP1GDS1	1.19107815248	1.11988611003	1.13122472449	0.877093035924	1.15548	1.00416	0.869039	0.370166
P52565	ARHGDIA	1.26094326904	1.23792989007	1.29839550319	1.28975124733	1.24944	1.29407	1.03573	0.0681666
P52569	SLC7A2	0.616597207258	0.682890781699	0.512616122382	0.451911804425	0.649744	0.482264	0.742237	0.0650645
P52594	AGFG1	1.00986043556	1.03970488213	1.14594925569	1.09806457617	1.02478	1.12201	1.09487	0.0748672
P52597	HNRNPF	0.979425795684	0.965804966035	1.03115860529	1.0441573827	0.972615	1.03766	1.06687	0.0203125
P52701	MSH6	0.852212597291	0.829445222398	0.962829756668	0.961019420332	0.840829	0.961925	1.14402	0.00877605
P52740	ZNF132	1.18161877403	0.837119482907	0.874541056537	0.862770467506	1.00937	0.868656	0.860593	0.500027
P52756	RBM5	1.17990090742	1.04882372904	1.03213927005	1.07890043073	1.11436	1.05552	0.947196	0.486798
P52758	HRSP12	0.935846626389	0.724686795592	0.960779722391	0.926464171284	0.830267	0.943622	1.13653	0.400333
P52788	SMS	1.24324290119	1.19143971176	1.19973493205	1.37073061007	1.21734	1.28523	1.05577	0.526642
P52789	HK2	1.50912538018	1.65905832016	1.41899975604	1.32393635483	1.58409	1.37147	0.865776	0.138881
P52815	MRPL12	0.477980241343	0.422320658125	0.655123077101	0.638257434141	0.45015	0.64669	1.43661	0.0211976
P52888	THOP1	0.584392586111	0.975849073539	1.20454034913	1.0617448863	0.780121	1.13314	1.45252	0.232269
P52907	CAPZA1	0.792098043967	0.853190121658	0.957072572026	0.875806053887	0.822644	0.916439	1.11402	0.206315
P52948	NUP98	1.32516781186	1.31197175654	1.21303682797	1.16698967552	1.31857	1.19001	0.902503	0.033
P53007	SLC25A1	0.642618609712	0.720497526847	0.668061810773	0.665160352591	0.681558	0.666611	0.978069	0.738222
P53041	PPP5C	0.985164282243	1.01434007798	0.767828250724	0.966935426783	0.999752	0.867382	0.867597	0.318884
P53350	PLK1	1.38508012804	1.38160757518	1.20632115598	1.28867105954	1.38334	1.2475	0.901798	0.0810056
P53396	ACLY	0.977523396776	0.947073596629	1.05451243274	0.983117678368	0.962298	1.01882	1.05873	0.282604
P53582	METAP1	1.01110914534	1.02668207299	1.00127814371	0.963226421141	1.0189	0.982252	0.964036	0.216615
P53597	SUCLG1	0.771841537822	0.84670069189	1.0462477965	1.05417752366	0.809271	1.05021	1.29773	0.0235451
P53618	COPB1	0.723343218383	0.74382826807	0.853489907292	0.857891292129	0.733586	0.855691	1.16645	0.00728089
P53621	COPA	0.636108210077	0.64464468338	0.785790210999	0.79530873629	0.640376	0.790549	1.23451	0.00180728
P53634	CTSC	1.36939213404	1.03483291676	1.17146990327	1.02228523078	1.20211	1.09688	0.912458	0.623602
P53701	HCCS	1.25661262568	1.22982663874	1.23708934369	1.24824686555	1.24322	1.24267	0.999556	0.97313
P53803	POLR2K	1.23541376394	1.13073898195	1.12036343604	1.1010235893	1.18308	1.11069	0.938818	0.306847
P53990	IST1	0.725654660861	0.322814502139	0.720418901076	0.99718236817	0.524235	0.858801	1.6382	0.304455
P53992	SEC24C	1.00148262387	0.913843368107	0.884666687153	0.989176738385	0.957663	0.936922	0.978342	0.789747
P53999	SUB1	0.93877330953	0.964521924159	0.982322287468	0.987839370056	0.951648	0.985081	1.03513	0.126356
P54136	RARS	1.06094803754	1.11811021563	1.02633896905	1.07861151522	1.08953	1.05248	0.965991	0.439667
P54577	YARS	0.601948291017	0.661764335344	0.798020436352	0.763414424656	0.631856	0.780717	1.23559	0.0498799
P54578	USP14	1.05061416468	0.82361373464	0.884330048726	1.07277487689	0.937114	0.978552	1.04422	0.80517
P54619	PRKAG1	0.806616413984	0.778151917314	0.799850692573	0.882548845853	0.792384	0.8412	1.06161	0.380419
P54709	ATP1B3	1.41859682731	1.40095068179	1.34650416137	1.26804855918	1.40977	1.30728	0.927295	0.125551
P54727	RAD23B	0.677743030546	0.748358941133	0.688310174358	0.730740641281	0.713051	0.709525	0.995056	0.939589
P54760	EPHB4	1.29349294821	1.07465252901	1.00119952201	0.901801552396	1.18407	0.951501	0.803583	0.19261
P54802	NAGLU	0.399083373118	0.217934099125	0.414510067025	0.512698547752	0.308509	0.463604	1.50273	0.271158
P54803	GALC	0.703384923807	0.846546090799	0.668990520546	0.97355534925	0.774966	0.821273	1.05975	0.808986
P54819	AK2	0.91094315554	1.01473779544	0.898974088677	0.88572776926	0.96284	0.892351	0.92679	0.310223
P54851	EMP2	0.516934508921	0.482625210351	0.581097725747	0.568101526032	0.49978	0.5746	1.14971	0.0551834
P54852	EMP3	1.67688310987	1.67773831415	1.25627708651	1.28304086831	1.67731	1.26966	0.756961	0.00107696
P54886	ALDH18A1	1.06264101409	1.02909085745	1.0408682148	1.05251299527	1.04587	1.04669	1.00079	0.967178
P54920	NAPA	0.969429272206	0.933254756186	1.06087001434	0.997106388978	0.951342	1.02899	1.08162	0.168316
P55010	EIF5	1.16331535131	1.06191149313	1.15130162009	1.12788181395	1.11261	1.13959	1.02425	0.655802
P55011	SLC12A2	0.717718051837	1.15285294177	0.88369464075	1.01933786374	0.935285	0.951516	1.01735	0.949703
P55060	CSE1L	1.19762209453	1.17923641273	1.26294526139	1.27384572551	1.18843	1.2684	1.06729	0.0173962
P55072	VCP	1.04429059204	1.00937704475	1.02462111736	1.02553601576	1.02683	1.02508	0.998291	0.929105
P55081	MFAP1	1.17791477858	1.17044389026	1.02393582365	1.09925726397	1.17418	1.0616	0.904118	0.0968619
P55084	HADHB	0.983655769933	0.972313844738	0.957967819684	0.948928262505	0.977985	0.953448	0.974911	0.0773496
P55085	F2RL1	1.28159147008	1.35602663891	1.86714296957	1.87585857346	1.31881	1.8715	1.41908	0.00456523
P55145	MANF	1.23261585448	1.17902755009	1.06206177556	1.0272609645	1.20582	1.04466	0.866348	0.0371244
P55209	NAP1L1	0.761395250459	0.707221317751	1.11602293185	0.996117770087	0.734308	1.05607	1.43818	0.039353
P55263	ADK	0.397657411117	0.585781340245	1.23618778836	0.730513552961	0.491719	0.983351	1.99982	0.209969
P55268	LAMB2	1.28457073053	1.15861953139	0.90431302713	1.09226711988	1.2216	0.99829	0.817202	0.187096
P55786	NPEPPS	0.844666562701	0.826241379245	0.958971976594	1.02080294073	0.835454	0.989887	1.18485	0.0409704
P55789	GFER	1.18722971273	1.0742014361	0.869122174544	0.820428985246	1.13072	0.844776	0.747116	0.0433252
P55795	HNRNPH2	0.757845403254	0.7872452576	0.863428595552	0.776006806211	0.772545	0.819718	1.06106	0.413937
P55809	OXCT1	0.556025030986	0.568383675629	0.605362189449	0.705360382681	0.562204	0.655361	1.1657	0.205682
P55884	EIF3B	1.01822877589	1.01729929299	1.17154307204	1.1124956535	1.01776	1.14202	1.12209	0.0520967
P55957	BID	0.39358550575	0.0	0.220602264111	1.29058105328	0.393586	0.755592	1.91976	0.430312
P56182	RRP1	1.08697427065	0.696407739098	1.00888719204	0.798120483102	0.891691	0.903504	1.01325	0.962384
P56192	MARS	0.890831973892	0.912228018292	0.925141023406	0.94009931503	0.90153	0.93262	1.03449	0.140147
P56270	MAZ	0.634997653394	0.614426224137	0.790578985069	0.596138350821	0.624712	0.693359	1.10989	0.555287
P56277	CMC4	0.770743057772	0.806029603102	1.23278355076	1.04984649009	0.788386	1.14132	1.44766	0.0631415
P56378	MP68	0.819701592885	0.64020672705	0.78044524074	1.25848747054	0.729954	1.01947	1.39662	0.374441
P56381	ATP5E	0.966989094714	0.909564737744	0.819451837918	0.787757108321	0.938277	0.803604	0.856468	0.0544988
P56385	ATP5I	1.10836859308	1.08290371433	0.955846481638	0.963472968352	1.09564	0.95966	0.875893	0.00941956
P56537	EIF6	1.24884073683	1.04338317058	1.44814651745	1.42266384448	1.14611	1.43541	1.25241	0.107738
P56556	NDUFA6	1.08606873298	1.18135053793	1.02139525751	1.07587593749	1.13371	1.04864	0.92496	0.26123
P56589	PEX3	0.885391226662	0.879600151019	1.16649342724	1.13847396838	0.882496	1.15248	1.30594	0.00279584
P56937	HSD17B7	0.812550218906	0.902029310167	0.989187004935	0.570734055193	0.85729	0.779961	0.909798	0.752392
P57088	TMEM33	1.6768779982	1.54517956526	1.7089239266	1.58795370349	1.61103	1.64844	1.02322	0.716303
P57105	SYNJ2BP	0.893842417777	0.917242796694	1.01444178643	1.02597063829	0.905543	1.02021	1.12662	0.0126935
P57678	GEMIN4	1.33287022539	1.47010816816	1.64390918148	1.38822591934	1.40149	1.51607	1.08175	0.512465
P57735	RAB25	0.850385025528	0.626795488943	0.834021534116	0.620653617127	0.73859	0.727338	0.984765	0.948578
P57740	NUP107	1.26586545093	1.38745571888	1.16148509957	1.18717431782	1.32666	1.17433	0.885177	0.133795
P58012	FOXL2	1.46776279952	1.42768632506	1.2613179863	1.2619408597	1.44772	1.26163	0.871457	0.0113993
P58107	EPPK1	0.30036154503	0.258854816154	0.297219719547	0.250483395736	0.279608	0.273852	0.979412	0.870847
P58546	MTPN	0.906104871379	0.7045520732	1.00425885337	0.817699375784	0.805328	0.910979	1.13119	0.522114
P58557	YBEY	1.16613708232	1.35885417371	1.72808759286	1.47067334006	1.2625	1.59938	1.26684	0.17113
P60174	TPI1	0.654739822395	0.639413045499	0.791048900522	0.769650855138	0.647076	0.78035	1.20596	0.00961072
P60228	EIF3E	1.0558973404	1.09231500908	1.16039317097	1.18510695003	1.07411	1.17275	1.09184	0.0463346
P60468	SEC61B	0.66681174634	0.70407746719	0.844080238749	0.806601657343	0.685445	0.825341	1.2041	0.0338797
P60510	PPP4C	0.969579667967	1.07040444044	0.704091131306	1.07725662805	1.01999	0.890674	0.873216	0.572329
P60602	ROMO1	0.846635644527	1.00016128806	0.876444336734	0.919002347434	0.923398	0.897723	0.972195	0.777785
P60709	ACTB	1.05538469753	1.04142949183	1.01463009673	0.988827604709	1.04841	1.00173	0.955477	0.0861651
P60842	EIF4A1	1.1401720026	1.15407512144	1.16838303472	1.13675459663	1.14712	1.15257	1.00475	0.782447
P60866	RPS20	1.00836493053	1.1006284016	1.06763918266	1.00239231753	1.0545	1.03502	0.981526	0.763138
P60891	PRPS1	0.938344421478	0.0	0.965976714317	6.0	0.938344	3.48299	3.71184	0.360267
P60903	S100A10	1.28336104465	1.09257744077	1.14740655072	1.14627883765	1.18797	1.14684	0.965381	0.708397
P60953	CDC42	1.13082829911	1.12648869284	1.16076622941	1.11525118574	1.12866	1.13801	1.00828	0.722174
P60981	DSTN	0.799903186069	0.763838321622	0.853351567884	0.839180736603	0.781871	0.846266	1.08236	0.079832
P61006	RAB8A	1.10431596644	1.119438307	1.18569379699	1.22103178497	1.11188	1.20336	1.08228	0.0414097
P61009	SPCS3	0.841622039003	0.74343765787	0.85919894007	0.93920341472	0.79253	0.899201	1.1346	0.234129
P61011	SRP54	1.03409989374	1.06604937588	1.01680957851	1.10037838027	1.05007	1.05859	1.00811	0.86654
P61019	RAB2A	0.878463521	0.891649267627	0.94561446893	0.957589752697	0.885056	0.951602	1.07519	0.0174441
P61020	RAB5B	0.809271635213	0.756707652733	0.782081076023	0.900094967337	0.78299	0.841088	1.0742	0.463351
P61024	CKS1B	1.41690773082	1.36150645867	1.24254291427	1.42925404918	1.38921	1.3359	0.961627	0.639006
P61026	RAB10	1.01715907598	1.01984098295	1.17300558278	1.11486081693	1.0185	1.14393	1.12315	0.0498437
P61081	UBE2M	0.903099392054	0.94378199491	1.01557317503	1.14295196375	0.923441	1.07926	1.16874	0.145082
P61086	UBE2K	1.44470578856	0.947699587467	1.12762311371	2.2921669013	1.1962	1.7099	1.42944	0.50234
P61088	UBE2N	0.962892058395	0.909971557687	1.18150993383	1.06139588894	0.936432	1.12145	1.19758	0.106155
P61106	RAB14	0.98197209431	0.97366051382	0.974416806307	0.988676781864	0.977816	0.981547	1.00382	0.69554
P61158	ACTR3	0.872626454725	0.839479075453	1.04907544325	0.976848762576	0.856053	1.01296	1.18329	0.0585522
P61160	ACTR2	0.923137118245	0.946030515268	1.08962664758	1.04993911483	0.934584	1.06978	1.14466	0.0275308
P61201	COPS2	0.967471265991	0.958718927411	1.03697854834	0.871206947483	0.963095	0.954093	0.990653	0.923531
P61218	POLR2F	1.28683183329	1.35456807078	1.09587367048	1.16579046233	1.3207	1.13083	0.856237	0.0598767
P61221	ABCE1	1.1092073302	1.03730808896	1.08565525789	1.06062233734	1.07326	1.07314	0.999889	0.997791
P61224	RAP1B	0.756742445983	1.00964940182	0.909818374448	1.12615502187	0.883196	1.01799	1.15262	0.502987
P61225	RAP2B	1.08849690764	0.839108323051	1.08215169664	1.63959608271	0.963803	1.36087	1.41198	0.323132
P61244	MAX	0.937641321083	1.00493857408	1.06832265709	1.04481430958	0.97129	1.05657	1.0878	0.139137
P61247	RPS3A	1.02051798427	1.03737363397	1.03369140536	1.01007794845	1.02895	1.02188	0.993138	0.674541
P61254	RPL26	1.15236655709	1.23228657919	1.15060254102	1.17482637723	1.19233	1.16271	0.975164	0.551737
P61289	PSME3	0.937935063894	0.914631660367	0.890818787826	0.923589574019	0.926283	0.907204	0.979402	0.44281
P61313	RPL15	0.9863356093	1.03189950793	1.0952797135	1.07037823082	1.00912	1.08283	1.07305	0.104896
P61353	RPL27	1.10705891986	1.0947620343	1.12473036314	1.12924314797	1.10091	1.12699	1.02369	0.0576791
P61513	RPL37A	1.10117915907	1.11036884265	1.12972334301	1.0835407742	1.10577	1.10663	1.00078	0.974238
P61586	RHOA	1.10223672123	1.07056595201	1.06816091463	1.04530361351	1.0864	1.05673	0.972691	0.268044
P61604	HSPE1	1.32708156739	1.30981848165	1.20752995871	1.13459112542	1.31845	1.17106	0.88821	0.058991
P61758	VBP1	0.643621777514	0.698599991528	0.944606974645	0.949838050606	0.671111	0.947223	1.41142	0.00985393
P61764	STXBP1	0.863034799254	1.26342033146	1.11400761967	1.12255352706	1.06323	1.11828	1.05178	0.809163
P61769	B2M	1.5410737608	1.46204697538	1.93673497118	1.84312597285	1.50156	1.88993	1.25864	0.023984
P61803	DAD1	0.937688878043	0.987482927521	0.972485721157	0.945991838428	0.962586	0.959239	0.996523	0.916371
P61812	TGFB2	1.18644629816	1.23538501813	1.15144604546	1.22336476264	1.21092	1.18741	0.980585	0.642979
P61927	RPL37	0.972806313591	0.952883005668	1.04136431594	1.00600123007	0.962845	1.02368	1.06319	0.0955896
P61962	DCAF7	0.830871564727	0.837059214927	0.783586072008	0.689839980038	0.833965	0.736713	0.883386	0.174264
P61964	WDR5	1.06970620086	0.986084850335	1.02556860766	1.04788635648	1.0279	1.03673	1.00859	0.857164
P61970	NUTF2	0.679346959339	0.689202290326	0.919051769262	0.834536685289	0.684275	0.876794	1.28135	0.0455253
P61981	YWHAG	0.780407004877	0.757376025138	0.763241124361	0.796986077191	0.768892	0.780114	1.0146	0.637905
P62072	TIMM10	0.935140885863	1.27115731501	1.00726774046	1.21819542253	1.10315	1.11273	1.00869	0.965862
P62081	RPS7	1.03694796626	0.95379023396	1.08205811162	1.12531423842	0.995369	1.10369	1.10882	0.147023
P62136	PPP1CA	0.981146615949	1.0418889223	1.10975007957	1.05698578654	1.01152	1.08337	1.07103	0.216018
P62140	PPP1CB	0.869204532957	0.856950560662	0.996818220809	0.896432379505	0.863078	0.946625	1.0968	0.240285
P62191	PSMC1	1.04785294814	1.06485776338	1.14604519283	1.10410258815	1.05636	1.12507	1.06505	0.0934838
P62195	PSMC5	0.846060866325	0.867157800067	0.98976169997	0.908343837132	0.856609	0.949053	1.10792	0.159006
P62241	RPS8	0.913841336439	0.927594873102	1.01533705364	0.969815882295	0.920718	0.992576	1.07805	0.0942594
P62244	RPS15A	0.910332778794	0.785628971855	0.953147749948	0.938904635604	0.847981	0.946026	1.11562	0.258632
P62249	RPS16	1.02046073486	1.0234684866	1.05061781535	1.11030893364	1.02196	1.08046	1.05724	0.189403
P62258	YWHAE	1.25616856585	1.22798414025	1.30551637266	1.30986873114	1.24208	1.30769	1.05283	0.0441229
P62263	RPS14	1.04649920389	1.09902603655	1.03191981537	1.05193013899	1.07276	1.04192	0.971254	0.387
P62266	RPS23	1.05265713175	1.0219852684	1.05139966455	1.04347276856	1.03732	1.04744	1.00975	0.588464
P62269	RPS18	0.961914429962	0.957701374101	1.01423122003	1.01607156788	0.959808	1.01515	1.05766	0.00172077
P62273	RPS29	1.07935927574	1.04746454199	1.16757256552	1.0997287532	1.06341	1.13365	1.06605	0.201807
P62277	RPS13	1.08413557444	1.12239841368	1.05635335175	1.01271869294	1.10327	1.03454	0.937702	0.141397
P62280	RPS11	1.01026720987	0.967414612277	1.02164187102	0.993241030119	0.988841	1.00744	1.01881	0.54449
P62304	SNRPE	1.21845982327	1.11591887193	1.11745221094	1.08818477991	1.16719	1.10282	0.94485	0.350723
P62306	SNRPF	1.20235310651	1.22450298237	1.08983657869	1.08579013904	1.21343	1.08781	0.896479	0.00793715
P62310	LSM3	1.13599309163	1.66314618564	1.12961506645	0.624740859804	1.39957	0.877178	0.626748	0.288645
P62312	LSM6	0.877397899728	1.06375671552	1.0919673783	1.05947763243	0.970577	1.07572	1.10833	0.382013
P62314	SNRPD1	0.583118964572	1.08426013136	1.28149548089	0.974155265756	0.83369	1.12783	1.35281	0.422392
P62316	SNRPD2	1.06005361675	0.983750411866	1.06221055843	1.01411019724	1.0219	1.03816	1.01591	0.752987
P62318	SNRPD3	1.05059172677	0.993098616372	1.0779271515	1.02340319774	1.02185	1.05067	1.0282	0.542583
P62328	TMSB4X	0.513731382197	0.52854687219	0.662808733072	0.68270745123	0.521139	0.672758	1.29094	0.0066267
P62330	ARF6	0.930176687988	1.13135785408	0.888897196733	2.06463951463	1.03077	1.47677	1.43269	0.532551
P62333	PSMC6	0.936001889781	0.969622066172	1.024899727	0.931778474667	0.952812	0.978339	1.02679	0.657426
P62424	RPL7A	1.1191743977	1.0493727855	1.04868428031	1.05115169282	1.08427	1.04992	0.968315	0.42895
P62487	POLR2G	1.10345099662	1.16655642408	1.05130886488	1.04782453701	1.135	1.04957	0.924725	0.113902
P62495	ETF1	1.11718046321	0.935766056915	1.20988536858	1.1071061245	1.02647	1.1585	1.12862	0.332908
P62633	CNBP	1.30810213526	1.10541108224	1.09110092413	1.23797835195	1.20676	1.16454	0.965016	0.767992
P62701	RPS4X	1.01808275823	1.00874258861	0.981082796679	0.993245594126	1.01341	0.987164	0.974099	0.0757629
P62750	RPL23A	1.27896222783	1.11665462822	1.08075711256	1.09937617422	1.19781	1.09007	0.910051	0.317947
P62753	RPS6	0.97726275657	0.945253039617	1.02830450759	1.03093845961	0.961258	1.02962	1.07112	0.0509962
[truncated: 2,052 more rows]
